# Supplementary material for: Parity modifies the effect of genetic variants associated with gestational duration and birth weight
Source: medRxiv. 2025 Jun 17:2025.06.17.25329777. Preprint. [Version 1] doi: 10.1101/2025.06.17.25329777 (PMC12204269; doi:10.1101/2025.06.17.25329777)
Supplement: Supplement 1 [file media-1.xlsx]

## Sheet: Supplementary Table 1
Supplementary Table 1. Sample size and characteristics for each of the phenotypes and genome. Sample size shown is the maximum sample size for each phenotype and genome.
Phenotype	Genome	n		Mean phenotype (mean se)		Variance phenotype		Fold change variance (parity = 0 / parity > 0)
		Parity = zero	Parity > zero	Parity = zero	Parity > zero	Parity = zero	Parity > zero
Gestational duration	Maternal	24284	31202	282.2 days (0.073)	282.5 days (0.056)	129 days2	98.1 days2	1.31498
	Foetal	22184	28554	280.5 days (0.071)	280.8 days (0.055)	111 days2	85.8 days2	1.29371
Birth weight	Maternal	21353	27699	3 573 grams (3.15)	3 748 grams (2.88)	212 405 grams2	230 229 grams2	0.922581
	Foetal	25412	33116	3 575 grams (2.89)	3 751 grams (2.63)	212 471 grams2	229 457 grams2	0.925973

## Sheet: Supplementary Table 2
Supplementary Table 2. Summary statistics from the genome-wide significant SNPs (p-value < 5e-8) for genome-wide association studies (maternal genome) on gestational duration (additive model).
Parity = zero
CHROM	GENPOS	ID	A2	A1	N	BETA	SE	CHISQ	LOG10P	MAF	PVALUE	nearestGene	Previous known locus*
1	22458794	rs12404660	A	G	24243	0.897017	0.130789	47.0389	11.1574	0.194304	6.95985192764788e-12	WNT4	Yes
5	157898103	rs2419911	G	T	24231	-0.778852	0.115841	45.205	10.7509	0.269242	1.77459805015172e-11	EBF1	Yes
2	74285160	rs10179742	C	G	24095	-1.19387	0.185801	41.2875	9.88139	0.0846441	1.31404427967839e-10	TET3	Yes
3	123112292	rs28654158	T	C	23812	0.651171	0.107357	36.7901	8.88088	0.375147	1.31558829245492e-09	ADCY5	Yes
4	174740780	rs3924159	T	A	23889	0.682234	0.113096	36.3894	8.7916	0.308092	1.615846120949e-09	HAND2	Yes
3	1205068	rs141865284	A	G	24261	-2.77354	0.493956	31.5277	7.70639	0.0110878	1.96611990494174e-08	CNTN6	No
3	155855418	rs4679760	G	C	24270	-0.568952	0.10421	29.8077	7.3214	0.428348	4.77089655425649e-08	KCNAB1	Yes
													* r2 ≥ 0.1
Parity > zero
CHROM	GENPOS	ID	A2	A1	N	BETA	SE	CHISQ	LOG10P	MAF	PVALUE	nearestGene	Previous known locus*
3	155816079	rs13078555	G	A	31141	-0.522709	0.0801099	42.5743	10.1672	0.429916	6.80455924994639e-11	KCNAB1	Yes
5	157896786	rs2963462	T	C	31166	-0.560289	0.0889408	39.6846	9.5251	0.272332	2.98469528830134e-10	EBF1	Yes
													* r2 ≥ 0.1
Whole study population (parity = zero + parity > zero)
CHROM	GENPOS	ID	A2	A1	N	BETA	SE	CHISQ	LOG10P	MAF	PVALUE	nearestGene	Previous known locus*
5	157898103	rs2419911	G	T	55374	-0.655525	0.0712776	84.5808	19.4332	0.270325	3.68807717226155e-20	EBF1	Yes
3	155820102	rs1994502	A	G	55435	-0.538739	0.0640366	70.7783	16.3983	0.428998	3.99668573114469e-17	KCNAB1	Yes
4	174739258	rs6553731	A	G	54284	0.474646	0.0656432	52.2829	12.3183	0.400763	4.80507311089813e-13	HAND2	Yes
2	74235926	rs34555419	A	G	55170	-0.988526	0.140615	49.421	11.685	0.0541055	2.06538015581053e-12	TET3	Yes
1	22422721	rs10917151	G	A	55467	0.568476	0.0832763	46.5995	11.0601	0.176736	8.70763066265232e-12	CDC42	Yes (WNT4)
4	115973568	rs1383001	G	A	55242	-0.416377	0.0651467	40.8498	9.78412	0.3885	1.64391742928278e-10	NDST4	No
6	34172055	rs1187115	A	C	55457	0.486408	0.0830664	34.2886	8.32316	0.175208	4.75160138228266e-09	HMGA1	No
3	123112292	rs28654158	T	C	54419	0.386581	0.0660369	34.2695	8.31889	0.373463	4.79854973005769e-09	ADCY5	Yes
11	32424296	rs5030241	A	T	55411	-0.406369	0.0706177	33.1141	8.06096	0.281515	8.69040467185362e-09	WT1	No
3	149374381	rs73155026	T	C	55453	-0.373541	0.0660764	31.9583	7.80267	0.366473	1.57517931470037e-08	WWTR1	No
3	141295050	rs11714208	A	G	55326	0.373784	0.0665659	31.531	7.70711	0.348625	1.9628630513568e-08	RASA2	Yes (ZBTB38)
													* r2 ≥ 0.1

## Sheet: Supplementary Table 3
Supplementary Table 3. Summary statistics from the genome-wide significant SNPs (p-value < 5e-8) for genome-wide association studies (fetal genome) on gestational duration (additive model).
Parity = zero
CHROM	GENPOS	ID	A2	A1	N	BETA	SE	CHISQ	LOG10P	MAF	PVALUE	nearestGene	Previous known locus*
3	123052990	rs12634663	G	C	21911	-0.552924	0.10112	29.8991	7.34186	0.453859	4.55134754614604e-08	ADCY5	No
													* r2 ≥ 0.1
Parity > zero
CHROM	GENPOS	ID	A2	A1	N	BETA	SE	CHISQ	LOG10P	MAF	PVALUE	nearestGene	Previous known locus*
													* r2 ≥ 0.1
Whole study population (parity = zero + parity > zero)
CHROM	GENPOS	ID	A2	A1	N	BETA	SE	CHISQ	LOG10P	MAF	PVALUE	nearestGene	Previous known locus*
2	113553951	rs7599171	C	T	50722	-0.594892	0.0990664	36.0598	8.71817	0.108365	1.91350675634103e-09	IL1A	Yes
19	18404936	rs4808779	G	A	50558	-0.393627	0.0656079	35.9962	8.70399	0.337909	1.97701516204418e-09	LSM4	No
11	32424296	rs5030241	A	T	50643	-0.38605	0.0686425	31.6301	7.72929	0.281757	1.86513383240609e-08	WT1	No
													* r2 ≥ 0.1

## Sheet: Supplementary Table 4
Supplementary Table 4. Summary statistics from the genome-wide significant SNPs (p-value < 5e-8) for genome-wide association studies (maternal genome) on birth weight (z-score) (additive model).
Parity = zero
CHROM	GENPOS	ID	A2	A1	N	BETA	SE	CHISQ	LOG10P	MAF	PVALUE	nearestGene	Previous known locus*
12	47221865	rs12317975	A	T	21349	0.0690682	0.0102601	45.3162	10.7756	0.202164	1.67648626607389e-11	SLC38A4	Yes
11	92708710	rs10830963	C	G	21151	0.050614	0.00925534	29.9058	7.34338	0.27819	4.53544599471199e-08	MTNR1B	Yes
													* r2 ≥ 0.1
Parity > zero
CHROM	GENPOS	ID	A2	A1	N	BETA	SE	CHISQ	LOG10P	MAF	PVALUE	nearestGene	Previous known locus*
11	92708710	rs10830963	C	G	27443	0.064615	0.00852488	57.4499	13.4601	0.279324	3.46657020533339e-14	MTNR1B	Yes
11	8251921	rs3750952	G	C	27618	-0.0524973	0.00764248	47.1851	11.1898	0.457673	6.45951632269626e-12	LMO1	Yes
12	111973358	rs597808	G	A	27552	-0.0455812	0.00763876	35.6063	8.61707	0.458442	2.41507153953154e-09	ATXN2	Yes (SH2B3)
12	47199651	rs75017413	T	A	27654	0.089021	0.0156566	32.3288	7.88549	0.0626311	1.3016972879219e-08	SLC38A4	Yes
6	31247871	rs2853943	T	C	27673	0.053435	0.00965648	30.6206	7.50342	0.195371	3.13747302081964e-08	HLA-B	No
													* r2 ≥ 0.1
Whole study population (parity = zero + parity > zero)
CHROM	GENPOS	ID	A2	A1	N	BETA	SE	CHISQ	LOG10P	MAF	PVALUE	nearestGene	Previous known locus*
11	92708710	rs10830963	C	G	48594	0.059008	0.00643718	84.0293	19.312	0.278831	4.87528490103385e-20	MTNR1B	Yes
12	47199651	rs75017413	T	A	48977	0.100383	0.0118733	71.4791	16.5525	0.0617637	2.80220562166676e-17	SLC38A4	Yes
12	111973358	rs597808	G	A	48814	-0.0394669	0.00574869	47.1334	11.1784	0.458065	6.63132021883553e-12	ATXN2	Yes (SH2B3)
11	8251921	rs3750952	G	C	48918	-0.037438	0.00576142	42.2246	10.0895	0.458154	8.13766860778789e-11	LMO1	Yes
3	156798732	rs900399	A	G	49026	-0.0342971	0.00582752	34.6375	8.40102	0.403796	3.9717325854379e-09	LEKR1	Yes (LINC00880)
9	4283137	rs1574285	T	G	48973	0.0339784	0.00577491	34.619	8.39688	0.432534	4.0097749649866e-09	GLIS3	Yes
6	152052215	rs2982564	A	G	48042	-0.0387269	0.0067701	32.7217	7.97328	0.24004	1.06345716098416e-08	ESR1	Yes
6	31275163	rs2524168	T	C	49045	0.0421654	0.00749333	31.6638	7.73681	0.177898	1.8331162191241e-08	HLA-B	No
10	114754784	rs35198068	T	C	49047	0.0359382	0.00652973	30.2916	7.42978	0.26126	3.71723484901007e-08	TCF7L2	Yes
													* r2 ≥ 0.1

## Sheet: Supplementary Table 5
Supplementary Table 5. Summary statistics from the genome-wide significant SNPs (p-value < 5e-8) for genome-wide association studies (fetal genome) on birth weight (z-score) (additive model).
Parity = zero
CHROM	GENPOS	ID	A2	A1	N	BETA	SE	CHISQ	LOG10P	MAF	PVALUE	nearestGene	Previous known locus*
3	156798775	rs900400	T	C	25395	-0.0916731	0.00770355	141.613	31.9274	0.403741	1.18195243582017e-32	LEKR1	Yes (LINC00880)
3	123087916	rs35841686	T	A	25407	0.0788945	0.00857235	84.702	19.4598	0.259673	3.46896565446053e-20	ADCY5	Yes
17	7185861	rs222849	C	T	25319	-0.0506834	0.00771531	43.1544	10.296	0.381393	5.05824662003115e-11	SLC2A4	Yes (ELP5)
9	139243334	rs28429551	A	T	25176	0.0554173	0.00861091	41.4183	9.91044	0.260784	1.22902297064824e-10	GPSM1	Yes
15	56138427	rs8033275	T	C	25313	-0.0583085	0.00908292	41.2109	9.86437	0.225102	1.36656407638225e-10	NEDD4	No
7	47269931	rs80121495	G	T	25166	0.0876607	0.0147554	35.2946	8.54757	0.0711078	2.83419677812483e-09	TNS3	Yes
11	10365044	rs2923097	A	T	25271	-0.045054	0.00764388	34.7408	8.42405	0.400954	3.76660431852769e-09	ADM	Yes
10	115805056	rs1801253	C	G	25369	-0.0491842	0.0085209	33.3181	8.10651	0.262249	7.82510186896256e-09	ADRB1	Yes
2	46567276	rs4953353	G	T	24839	-0.0450345	0.00783868	33.0069	8.037	0.374613	9.18332596483579e-09	EPAS1	Yes
10	82206018	rs10788630	C	T	25391	0.0430933	0.00752585	32.7874	7.98798	0.495648	1.02806364111665e-08	TSPAN14	Yes
7	44231570	rs77888691	T	G	25219	-0.0985867	0.0172513	32.6584	7.95915	0.0505175	1.09862632180722e-08	GCK	Yes (YKT6)
													* r2 ≥ 0.1
Parity > zero
CHROM	GENPOS	ID	A2	A1	N	BETA	SE	CHISQ	LOG10P	MAF	PVALUE	nearestGene	Previous known locus*
3	156795408	rs56406311	C	T	33092	-0.0816546	0.0070905	132.62	29.9606	0.395383	1.09496440146674e-30	LEKR1	Yes (LINC00880)
3	123054770	rs72964564	A	C	33075	0.0704227	0.0080812	75.9405	17.5341	0.243114	2.9234791443877e-18	ADCY5	Yes
10	94412158	rs11187117	A	C	33078	0.0593036	0.00721844	67.4956	15.6754	0.365107	2.11154334065884e-16	KIF11	Yes (HHEX)
10	115805056	rs1801253	C	G	33066	-0.0587158	0.00788091	55.5082	13.0312	0.259043	9.30679183162653e-14	ADRB1	Yes
12	66327632	rs10878349	A	G	33071	-0.0475169	0.00697033	46.4718	11.0318	0.453025	9.29394290131579e-12	HMGA2	Yes
9	139245901	rs28635228	T	C	32804	0.043688	0.00700464	38.9003	9.35066	0.4597	4.46005279891993e-10	GPSM1	Yes
17	7184481	rs5415	C	T	33038	-0.044993	0.00739172	37.051	8.939	0.331073	1.15080038894444e-09	SLC2A4	Yes (ELP5)
1	170185362	rs4414093	A	C	33082	-0.0445623	0.00737713	36.4889	8.81378	0.331434	1.53539456869438e-09	METTL11B	No
6	152052215	rs2982564	A	G	32477	-0.0490691	0.00817293	36.0463	8.71515	0.242556	1.92685928462781e-09	ESR1	Yes
10	124176452	rs4612730	G	A	33107	0.0410669	0.00692203	35.198	8.52603	0.485139	2.97831068790944e-09	PLEKHA1	Yes
1	194021123	rs1550569	G	A	33006	0.123121	0.0209561	34.5176	8.37427	0.0281918	4.22405923709527e-09	CDC73	No
1	155876613	rs3856261	A	G	32213	-0.0407592	0.0070529	33.3976	8.12427	0.467342	7.51155756811125e-09	RIT1	Yes
20	10682863	rs6134000	A	G	33107	0.0383845	0.00699705	30.0942	7.38557	0.428187	4.11557006804481e-08	JAG1	No
													* r2 ≥ 0.1
Whole study population (parity = zero + parity > zero)
CHROM	GENPOS	ID	A2	A1	N	BETA	SE	CHISQ	LOG10P	MAF	PVALUE	nearestGene	Previous known locus*
3	156798775	rs900400	T	C	58491	-0.0830624	0.00534325	241.656	53.7664	0.405122	1.71237942124494e-54	LEKR1	Yes (LINC00880)
3	123087916	rs35841686	T	A	58509	0.0729664	0.00595608	150.08	33.7786	0.261789	1.66494541579529e-34	ADCY5	Yes
10	115805056	rs1801253	C	G	58435	-0.0557242	0.00594344	87.9047	20.1631	0.260435	6.86910254871884e-21	ADRB1	Yes
10	94466910	rs11187140	G	A	58318	0.0467162	0.0054196	74.3022	17.1737	0.371266	6.70347509172732e-18	HHEX	Yes
17	7185861	rs222849	C	T	58317	-0.0461156	0.00540118	72.8983	16.8649	0.380987	1.36489737964496e-17	SLC2A4	Yes (ELP5)
9	139245289	rs28642252	G	A	57974	0.0496614	0.00582352	72.7223	16.8261	0.285369	1.49245072053374e-17	GPSM1	Yes
10	124176452	rs4612730	G	A	58509	0.0421869	0.00523888	64.8453	15.0914	0.483524	8.10214478981769e-16	PLEKHA1	Yes
12	66376091	rs7306710	T	C	58357	-0.0420424	0.00527531	63.5154	14.7983	0.461538	1.59110924801754e-15	HMGA2	Yes
6	152052215	rs2982564	A	G	57347	-0.0447136	0.00618313	52.2954	12.321	0.240789	4.77529273657691e-13	ESR1	Yes
7	44242465	rs75288615	C	G	58115	-0.0831664	0.0118471	49.2802	11.6539	0.052224	2.21870723720895e-12	YKT6	Yes
11	10362397	rs2923096	T	G	58225	-0.0366421	0.00534253	47.0401	11.1577	0.4	6.95504589239535e-12	ADM	Yes
9	98278413	rs113154802	C	T	58415	0.0541572	0.00811684	44.5184	10.5986	0.118848	2.51999686210924e-11	PTCH1	Yes
4	17919811	rs925098	A	G	58463	0.039195	0.00595298	43.3503	10.3395	0.264389	4.57614734886334e-11	LCORL	Yes
6	20667382	rs9358356	T	C	58390	-0.036972	0.00574433	41.4254	9.91202	0.297791	1.22455980490349e-10	CDKAL1	Yes
1	154948327	rs12087657	G	T	57793	0.0349389	0.0054692	40.8105	9.77539	0.371394	1.67729711507805e-10	CKS1B	Yes (ZBTB7B)
15	99186488	rs1573891	G	C	58259	-0.0510698	0.00799927	40.7594	9.76403	0.123886	1.72174963662665e-10	IGF1R	Yes (IGF1R)
16	50268817	rs3814283	T	G	57361	0.0391821	0.00623177	39.5323	9.49124	0.23835	3.22671048281068e-10	TENT4B	Yes (PAPD5)
15	96852638	rs55958435	A	G	57945	-0.0364368	0.0057991	39.4784	9.47925	0.289991	3.31703458724164e-10	NR2F2	Yes
22	50426987	rs137834	A	G	58200	0.0321874	0.00527614	37.2169	8.97594	0.476168	1.05696352403434e-09	IL17REL	Yes (PIM3)
20	39179975	rs6016380	A	G	58437	0.0326016	0.00541344	36.2686	8.76469	0.375019	1.71913507028501e-09	MAFB	Yes
1	43405546	rs59042803	C	T	58351	0.0368712	0.00616858	35.7276	8.64411	0.2365	2.26929000342014e-09	SLC2A1	No
8	142247390	rs12550677	A	C	58504	-0.0317224	0.00530955	35.6957	8.63701	0.419168	2.30669407451467e-09	SLC45A4	Yes
15	56154833	rs7162927	G	C	58449	-0.0381795	0.00640857	35.4926	8.59172	0.212963	2.56023600006437e-09	NEDD4	No
10	82222178	rs7100689	A	C	57969	-0.0363278	0.00612258	35.2054	8.52767	0.246166	2.96708508191851e-09	TSPAN14	Yes
4	145599908	rs2131354	A	G	57983	-0.0311242	0.00527995	34.7486	8.4258	0.461644	3.75145723462009e-09	HHIP	Yes
6	34223098	rs112495680	A	G	58444	0.0439852	0.00749583	34.4328	8.35535	0.142444	4.41214726975589e-09	SMIM29	Yes (HMGA1)
11	111499718	rs1789355	C	T	58444	-0.0346042	0.00596011	33.7092	8.19384	0.262439	6.39970565926439e-09	SIK2	No
6	31302348	rs9265736	T	C	58511	0.0507421	0.00879538	33.2833	8.09875	0.0991608	7.96617788516729e-09	HLA-B	No
1	67470843	rs2755253	T	C	58522	0.0321976	0.00560406	33.0098	8.03765	0.326886	9.16959174211399e-09	SLC35D1	No
17	55361584	rs4341799	A	G	58508	0.0311076	0.00541525	32.9987	8.03517	0.377777	9.22210366959361e-09	MSI2	No
20	10682863	rs6134000	A	G	58508	0.0293129	0.00529517	30.6448	7.50885	0.428369	3.09848929471339e-08	JAG1	Yes
12	111973358	rs597808	G	A	58270	-0.0289888	0.00528194	30.1212	7.39161	0.457663	4.05872848986605e-08	ATXN2	Yes
1	184672098	rs78444298	G	A	58483	-0.102668	0.0187951	29.8389	7.32839	0.0198605	4.69472329258007e-08	EDEM3	No
													* r2 ≥ 0.1

## Sheet: Supplementary Table 6
Supplementary Table 6. Interactions between previously associated SNPs and its respective outcome (gestational duration or birth weight) for each genome (maternal and foetal) in first pregnancies and subsequent ones. P-value refers to one for the interaction term SNP x parity. Effect size, standard error, and confidence interval were obtained after fitting a linear regression split by parity.
Genome	Outcome	Parity	ID	Gene	p-value interaction	BETA	SE	95% CI Lower	95% CI Upper
Maternal	Gestational duration	Parity 0	rs12037376	WNT4	0.0004892490600949	0.899076	0.136927	0.63069908	1.16745292
Maternal	Gestational duration	Parity > 0	rs12037376	WNT4	0.0004892490600949	0.318271	0.105215	0.1120496	0.5244924
Maternal	Gestational duration	Parity 0	rs28654158	ADCY5	0.0003687567680765	0.651171	0.107357	0.44075128	0.86159072
Maternal	Gestational duration	Parity > 0	rs28654158	ADCY5	0.0003687567680765	0.17884	0.0825437	0.017054348	0.340625652
Maternal	Gestational duration	Parity 0	rs6831441	HAND2	0.0197146921571768	0.639982	0.113462	0.41759648	0.86236752
Maternal	Gestational duration	Parity > 0	rs6831441	HAND2	0.0197146921571768	0.307079	0.0867727	0.137004508	0.477153492
Maternal	Gestational duration	Parity 0	rs13175113	KCNN2	0.0171072420402427	0.348112	0.103528	0.14519712	0.55102688
Maternal	Gestational duration	Parity > 0	rs13175113	KCNN2	0.0171072420402427	0.0460992	0.0797771	-0.110263916	0.202462316
Maternal	Gestational duration	Parity 0	rs7023208	COL27A1	0.0137075550910253	-0.499842	0.109051	-0.71358196	-0.28610204
Maternal	Gestational duration	Parity > 0	rs7023208	COL27A1	0.0137075550910253	-0.163182	0.0839252	-0.327675392	0.00131139200000002
Maternal	Gestational duration	Parity 0	rs625036	HIVEP3	0.386482647934871	-0.293931	0.10688	-0.5034158	-0.0844462
Maternal	Gestational duration	Parity > 0	rs625036	HIVEP3	0.386482647934871	-0.176928	0.0823516	-0.338337136	-0.015518864
Maternal	Gestational duration	Parity 0	rs72898946	FAF1	0.641057521336971	0.21589	0.165416	-0.10832536	0.54010536
Maternal	Gestational duration	Parity > 0	rs72898946	FAF1	0.641057521336971	0.316087	0.127042	0.06708468	0.56508932
Maternal	Gestational duration	Parity 0	rs708119	WNT3A	0.38458204106037	-0.260497	0.11158	-0.4791938	-0.0418002
Maternal	Gestational duration	Parity > 0	rs708119	WNT3A	0.38458204106037	-0.127394	0.0861798	-0.296306408	0.041518408
Maternal	Gestational duration	Parity 0	rs34555419	TET3	0.0615587794048925	-1.30808	0.227374	-1.75373304	-0.86242696
Maternal	Gestational duration	Parity > 0	rs34555419	TET3	0.0615587794048925	-0.739325	0.176495	-1.0852552	-0.3933948
Maternal	Gestational duration	Parity 0	rs9823520	LSM3	0.271954970005024	0.217051	0.125239	-0.02841744	0.46251944
Maternal	Gestational duration	Parity > 0	rs9823520	LSM3	0.271954970005024	0.391254	0.0962157	0.202671228	0.579836772
Maternal	Gestational duration	Parity 0	rs2659685	EEFSEC	0.0560079916633187	0.358834	0.120771	0.12212284	0.59554516
Maternal	Gestational duration	Parity > 0	rs2659685	EEFSEC	0.0560079916633187	0.0795873	0.0933702	-0.103418292	0.262592892
Maternal	Gestational duration	Parity 0	rs62270785	MRPS22	0.626390265655732	-0.745867	0.415293	-1.55984128	0.0681072800000001
Maternal	Gestational duration	Parity > 0	rs62270785	MRPS22	0.626390265655732	-1.0372	0.319364	-1.66315344	-0.41124656
Maternal	Gestational duration	Parity 0	rs7650602	ZBTB38	0.522224208094849	0.30692	0.102877	0.10528108	0.50855892
Maternal	Gestational duration	Parity > 0	rs7650602	ZBTB38	0.522224208094849	0.385498	0.0793807	0.229911828	0.541084172
Maternal	Gestational duration	Parity 0	rs4359773	KCNAB1	0.702973574904315	-0.565523	0.104166	-0.76968836	-0.36135764
Maternal	Gestational duration	Parity > 0	rs4359773	KCNAB1	0.702973574904315	-0.512399	0.0799599	-0.669120404	-0.355677596
Maternal	Gestational duration	Parity 0	rs6780427	LEKR	0.937045328723082	0.154262	0.105417	-0.05235532	0.36087932
Maternal	Gestational duration	Parity > 0	rs6780427	LEKR	0.937045328723082	0.163387	0.0809146	0.00479438400000001	0.321979616
Maternal	Gestational duration	Parity 0	rs113828443	KDR	0.430325418712827	-0.512283	0.196995	-0.8983932	-0.1261728
Maternal	Gestational duration	Parity > 0	rs113828443	KDR	0.430325418712827	-0.316867	0.149426	-0.60974196	-0.02399204
Maternal	Gestational duration	Parity 0	rs2276461	GC	0.606757285880824	0.0346552	0.24624	-0.4479752	0.5172856
Maternal	Gestational duration	Parity > 0	rs2276461	GC	0.606757285880824	-0.122552	0.187267	-0.48959532	0.24449132
Maternal	Gestational duration	Parity 0	rs2963463	EBF1	0.184276094774536	-0.754124	0.115552	-0.98060592	-0.52764208
Maternal	Gestational duration	Parity > 0	rs2963463	EBF1	0.184276094774536	-0.555655	0.0889143	-0.729927028	-0.381382972
Maternal	Gestational duration	Parity 0	rs6879092	EBF1	0.18674500746697	-0.320657	0.103724	-0.52395604	-0.11735796
Maternal	Gestational duration	Parity > 0	rs6879092	EBF1	0.18674500746697	-0.155765	0.079581	-0.31174376	0.000213760000000007
Maternal	Gestational duration	Parity 0	rs9271641	HLA-DQA1	0.0476321297145583	0.419804	0.126408	0.17204432	0.66756368
Maternal	Gestational duration	Parity > 0	rs9271641	HLA-DQA1	0.0476321297145583	0.120851	0.0971322	-0.069528112	0.311230112
Maternal	Gestational duration	Parity 0	rs2306440	RHAG	0.567842638536368	0.194122	0.112818	-0.02700128	0.41524528
Maternal	Gestational duration	Parity > 0	rs2306440	RHAG	0.567842638536368	0.105391	0.0866327	-0.064409092	0.275191092
Maternal	Gestational duration	Parity 0	rs6472846	GDAP1	0.620891908311944	0.283542	0.10487	0.0779968	0.4890872
Maternal	Gestational duration	Parity > 0	rs6472846	GDAP1	0.620891908311944	0.354935	0.0809805	0.19621322	0.51365678
Maternal	Gestational duration	Parity 0	rs76293209	FBXO32	0.551991004088596	-0.616043	0.349036	-1.30015356	0.06806756
Maternal	Gestational duration	Parity > 0	rs76293209	FBXO32	0.551991004088596	-0.329567	0.271205	-0.8611288	0.2019948
Maternal	Gestational duration	Parity 0	rs11145617	GNAQ	0.604922864483851	-0.036622	0.122038	-0.27581648	0.20257248
Maternal	Gestational duration	Parity > 0	rs11145617	GNAQ	0.604922864483851	0.0366664	0.0940455	-0.14766278	0.22099558
Maternal	Gestational duration	Parity 0	rs312777	LRP5	0.899278271396222	-0.0589823	0.120276	-0.29472326	0.17675866
Maternal	Gestational duration	Parity > 0	rs312777	LRP5	0.899278271396222	-0.0471888	0.0918121	-0.227140516	0.132762916
Maternal	Gestational duration	Parity 0	rs2387280	TFAP4	0.744538225725179	-0.338838	0.11557	-0.5653552	-0.1123208
Maternal	Gestational duration	Parity > 0	rs2387280	TFAP4	0.744538225725179	-0.298438	0.0897388	-0.474326048	-0.122549952
Maternal	Gestational duration	Parity 0	rs6062344	TCEA2	0.459357699313346	0.134989	0.104774	-0.07036804	0.34034604
Maternal	Gestational duration	Parity > 0	rs6062344	TCEA2	0.459357699313346	0.230768	0.0810229	0.071963116	0.389572884
Fetal	Gestational duration	Parity 0	rs1877720	SPATA6	0.191303537111439	-0.0230649	0.224398	-0.46288498	0.41675518
Fetal	Gestational duration	Parity > 0	rs1877720	SPATA6	0.191303537111439	-0.398482	0.169913	-0.73151148	-0.06545252
Fetal	Gestational duration	Parity 0	rs7594852	CKAP2L	0.665421762057806	-0.154693	0.100108	-0.35090468	0.04151868
Fetal	Gestational duration	Parity > 0	rs7594852	CKAP2L	0.665421762057806	-0.208657	0.0776992	-0.360947432	-0.056366568
Fetal	Gestational duration	Parity 0	rs112912841	LPP	0.279853665736522	-0.0751664	0.190514	-0.44857384	0.29824104
Fetal	Gestational duration	Parity > 0	rs112912841	LPP	0.279853665736522	0.183143	0.148044	-0.10702324	0.47330924
Maternal	Birth weight	Parity 0	rs17367504	MTHFR	0.0488337415061065	0.0293424	0.0111181	0.007550924	0.051133876
Maternal	Birth weight	Parity > 0	rs17367504	MTHFR	0.0488337415061065	-0.000985367	0.0104325	-0.021433067	0.019462333
Maternal	Birth weight	Parity 0	rs41276588	FAM46C	0.0251744505182278	0.00645407	0.00899199	-0.0111702304	0.0240783704
Maternal	Birth weight	Parity > 0	rs41276588	FAM46C	0.0251744505182278	0.0337657	0.00819811	0.0176974044	0.0498339956
Maternal	Birth weight	Parity 0	rs2908279	MYL7	0.0424023571769056	-0.0319143	0.00822095	-0.048027362	-0.015801238
Maternal	Birth weight	Parity > 0	rs2908279	MYL7	0.0424023571769056	-0.00887419	0.00761876	-0.0238069596	0.0060585796
Maternal	Birth weight	Parity 0	rs3750952	LMO1	0.0011779314030336	-0.0161561	0.00826536	-0.0323562056	4.40E-05
Maternal	Birth weight	Parity > 0	rs3750952	LMO1	0.0011779314030336	-0.0524973	0.00764248	-0.0674765608	-0.0375180392
Maternal	Birth weight	Parity 0	rs61917001	OR4B1	0.0623031493094187	0.0360623	0.0115608	0.013403132	0.058721468
Maternal	Birth weight	Parity > 0	rs61917001	OR4B1	0.0623031493094187	0.00710466	0.0107046	-0.013876356	0.028085676
Maternal	Birth weight	Parity 0	rs4908404	PHACTR4	0.393629827598757	0.0154572	0.0083108	-0.000831967999999999	0.031746368
Maternal	Birth weight	Parity > 0	rs4908404	PHACTR4	0.393629827598757	0.00542626	0.00766258	-0.0095923968	0.0204449168
Maternal	Birth weight	Parity 0	rs905938	ZBTB7B	0.667976217174698	0.0184088	0.00904147	0.000687518800000002	0.0361300812
Maternal	Birth weight	Parity > 0	rs905938	ZBTB7B	0.667976217174698	0.0237678	0.00844722	0.0072112488	0.0403243512
Maternal	Birth weight	Parity 0	rs1179494	FEZ2	0.0787589649486846	-0.0269034	0.00860606	-0.0437712776	-0.0100355224
Maternal	Birth weight	Parity > 0	rs1179494	FEZ2	0.0787589649486846	-0.00622622	0.00796937	-0.0218461852	0.0093937452
Maternal	Birth weight	Parity 0	rs4952673	ZFP36L2	0.92442737983588	0.0123985	0.00823149	-0.0037352204	0.0285322204
Maternal	Birth weight	Parity > 0	rs4952673	ZFP36L2	0.92442737983588	0.0129785	0.00761323	-0.0019434308	0.0279004308
Maternal	Birth weight	Parity 0	rs560887	G6PC2	0.316176800230504	-0.0299178	0.0090449	-0.047645804	-0.012189796
Maternal	Birth weight	Parity > 0	rs560887	G6PC2	0.316176800230504	-0.016926	0.00836146	-0.0333144616	-0.000537538400000002
Maternal	Birth weight	Parity 0	rs9855896	LSM3	0.165133049097532	0.00475439	0.0100197	-0.014884222	0.024393002
Maternal	Birth weight	Parity > 0	rs9855896	LSM3	0.165133049097532	0.0249028	0.00920105	0.006868742	0.042936858
Maternal	Birth weight	Parity 0	rs34319137	FGD5	0.978499391682194	-0.01529	0.00819733	-0.0313567668	0.000776766799999997
Maternal	Birth weight	Parity > 0	rs34319137	FGD5	0.978499391682194	-0.0156586	0.00760775	-0.03056979	-0.000747410000000002
Maternal	Birth weight	Parity 0	rs9851257	ADCY5	0.620033279029683	-0.0235507	0.00950608	-0.0421826168	-0.0049187832
Maternal	Birth weight	Parity > 0	rs9851257	ADCY5	0.620033279029683	-0.0160354	0.00874099	-0.0331677404	0.0010969404
Maternal	Birth weight	Parity 0	rs13099193	ZBTB38	0.509403588463259	0.00477931	0.00855907	-0.0119964672	0.0215550872
Maternal	Birth weight	Parity > 0	rs13099193	ZBTB38	0.509403588463259	-0.00326691	0.0079621	-0.018872626	0.012338806
Maternal	Birth weight	Parity 0	rs4679760	KCNAB1	0.191106738182269	0.00705759	0.0082906	-0.009191986	0.023307166
Maternal	Birth weight	Parity > 0	rs4679760	KCNAB1	0.191106738182269	-0.00699051	0.00765486	-0.0219940356	0.0080130156
Maternal	Birth weight	Parity 0	rs1482852	LINC00880	0.346441571544656	-0.0412527	0.00837154	-0.0576609184	-0.0248444816
Maternal	Birth weight	Parity > 0	rs1482852	LINC00880	0.346441571544656	-0.0309755	0.00771231	-0.0460916276	-0.0158593724
Maternal	Birth weight	Parity 0	rs2707450	LCORL	0.426589341271087	0.00706572	0.00929266	-0.0111478936	0.0252793336
Maternal	Birth weight	Parity > 0	rs2707450	LCORL	0.426589341271087	0.0171759	0.00865115	0.000219646	0.034132154
Maternal	Birth weight	Parity 0	rs1015521	TET2	0.162450854463072	0.00875256	0.00848288	-0.0078738848	0.0253790048
Maternal	Birth weight	Parity > 0	rs1015521	TET2	0.162450854463072	0.0264031	0.00787734	0.0109635136	0.0418426864
Maternal	Birth weight	Parity 0	rs2131354	HHIP	0.125366066614351	-0.00925431	0.00824926	-0.0254228596	0.0069142396
Maternal	Birth weight	Parity > 0	rs2131354	HHIP	0.125366066614351	-0.0263788	0.00762131	-0.0413165676	-0.0114410324
Maternal	Birth weight	Parity 0	rs4267851	ZNF366	0.752911620275984	-0.00799918	0.0126036	-0.032702236	0.016703876
Maternal	Birth weight	Parity > 0	rs4267851	ZNF366	0.752911620275984	-0.0131399	0.011792	-0.03625222	0.00997242
Maternal	Birth weight	Parity 0	rs6871635	JADE2	0.188654426612533	-0.013459	0.00841766	-0.0299576136	0.0030396136
Maternal	Birth weight	Parity > 0	rs6871635	JADE2	0.188654426612533	-0.0278319	0.00778308	-0.0430867368	-0.0125770632
Maternal	Birth weight	Parity 0	rs6881817	LINC02227	0.661259615124506	-0.0168062	0.00938097	-0.0351929012	0.0015805012
Maternal	Birth weight	Parity > 0	rs6881817	LINC02227	0.661259615124506	-0.0217509	0.00870459	-0.0388118964	-0.0046899036
Maternal	Birth weight	Parity 0	rs6861609	EBF1	0.293432355569555	0.0123742	0.0159881	-0.018962476	0.043710876
Maternal	Birth weight	Parity > 0	rs6861609	EBF1	0.293432355569555	-0.00889021	0.0148251	-0.037947406	0.020166986
Maternal	Birth weight	Parity 0	rs34471628	DUSP1	0.210195783553751	-0.0516216	0.0216146	-0.093986216	-0.009256984
Maternal	Birth weight	Parity > 0	rs34471628	DUSP1	0.210195783553751	-0.0156639	0.0199641	-0.054793536	0.023465736
Maternal	Birth weight	Parity 0	rs9379084	RREB1	0.0946869221930263	-0.0685393	0.0146074	-0.097169804	-0.039908796
Maternal	Birth weight	Parity > 0	rs9379084	RREB1	0.0946869221930263	-0.0341855	0.0136509	-0.060941264	-0.007429736
Maternal	Birth weight	Parity 0	rs4145878	HIST1H2BF	0.705595821072501	-0.0137122	0.00830953	-0.0299988788	0.0025744788
Maternal	Birth weight	Parity > 0	rs4145878	HIST1H2BF	0.705595821072501	-0.00821488	0.0076857	-0.023278852	0.006849092
Maternal	Birth weight	Parity 0	rs6911024	MICA	0.149520245001705	-0.0161874	0.0147391	-0.045076036	0.012701236
Maternal	Birth weight	Parity > 0	rs6911024	MICA	0.149520245001705	-0.0422479	0.0136596	-0.069020716	-0.015475084
Maternal	Birth weight	Parity 0	rs75034466	HMGA1	0.193204839206237	0.0839519	0.0209358	0.042917732	0.124986068
Maternal	Birth weight	Parity > 0	rs75034466	HMGA1	0.193204839206237	0.0476721	0.0196172	0.009222388	0.086121812
Maternal	Birth weight	Parity 0	rs35106671	TCP11	0.520868387417647	-0.0323038	0.0137865	-0.05932534	-0.00528226
Maternal	Birth weight	Parity > 0	rs35106671	TCP11	0.520868387417647	-0.0201402	0.0126233	-0.044881868	0.004601468
Maternal	Birth weight	Parity 0	rs6911621	FKBP5	0.622596966035321	0.0232721	0.00848856	0.0066345224	0.0399096776
Maternal	Birth weight	Parity > 0	rs6911621	FKBP5	0.622596966035321	0.0176723	0.0078031	0.002378224	0.032966376
Maternal	Birth weight	Parity 0	rs13211683	L3MBTL3	0.114394198558584	0.00476708	0.00916056	-0.0131876176	0.0227217776
Maternal	Birth weight	Parity > 0	rs13211683	L3MBTL3	0.114394198558584	0.0253382	0.00845707	0.0087623428	0.0419140572
Maternal	Birth weight	Parity 0	rs6899458	ESR1	0.188656598589388	-0.0275256	0.00964553	-0.0464308388	-0.0086203612
Maternal	Birth weight	Parity > 0	rs6899458	ESR1	0.188656598589388	-0.0449392	0.00903337	-0.0626446052	-0.0272337948
Maternal	Birth weight	Parity 0	rs798472	AMZ1	0.582765723534746	-0.0040379	0.00966223	-0.0229758708	0.0149000708
Maternal	Birth weight	Parity > 0	rs798472	AMZ1	0.582765723534746	-0.0115879	0.0089449	-0.029119904	0.005944104
Maternal	Birth weight	Parity 0	rs2091115	IL6	0.213361472526224	-0.00774307	0.00823417	-0.0238820432	0.0083959032
Maternal	Birth weight	Parity > 0	rs2091115	IL6	0.213361472526224	0.00678846	0.00763299	-0.0081722004	0.0217491204
Maternal	Birth weight	Parity 0	rs13229167	IGF2BP3	0.935215293081452	-0.00879836	0.00947686	-0.0273730056	0.0097762856
Maternal	Birth weight	Parity > 0	rs13229167	IGF2BP3	0.935215293081452	-0.00855122	0.00877589	-0.0257519644	0.0086495244
Maternal	Birth weight	Parity 0	rs917793	YKT6	0.984929555871892	0.0439502	0.0114879	0.021433916	0.066466484
Maternal	Birth weight	Parity > 0	rs917793	YKT6	0.984929555871892	0.0428537	0.0106123	0.022053592	0.063653808
Maternal	Birth weight	Parity 0	rs45446698	CYP3A7	0.916652231449053	0.0398134	0.0221412	-0.003583352	0.083210152
Maternal	Birth weight	Parity > 0	rs45446698	CYP3A7	0.916652231449053	0.0415547	0.0207016	0.000979564000000002	0.082129836
Maternal	Birth weight	Parity 0	rs3918226	NOS3	0.96206607379608	-0.0242149	0.0152341	-0.054073736	0.005643936
Maternal	Birth weight	Parity > 0	rs3918226	NOS3	0.96206607379608	-0.0238113	0.0140597	-0.051368312	0.003745712
Maternal	Birth weight	Parity 0	rs11787200	SLC25A37	0.979953909826711	-0.0176048	0.011695	-0.040527	0.0053174
Maternal	Birth weight	Parity > 0	rs11787200	SLC25A37	0.979953909826711	-0.018378	0.0107441	-0.039436436	0.002680436
Maternal	Birth weight	Parity 0	rs6995390	ZFHX4	0.553152653418421	0.0160377	0.011045	-0.0056105	0.0376859
Maternal	Birth weight	Parity > 0	rs6995390	ZFHX4	0.553152653418421	0.0256771	0.0103262	0.005437748	0.045916452
Maternal	Birth weight	Parity 0	rs7027625	GLIS3	0.910481865148849	-0.00866654	0.0082649	-0.024865744	0.007532664
Maternal	Birth weight	Parity > 0	rs7027625	GLIS3	0.910481865148849	-0.010195	0.00763899	-0.0251674204	0.0047774204
Maternal	Birth weight	Parity 0	rs10814916	GLIS3	0.398022845326907	-0.0267026	0.008205	-0.0427844	-0.0106208
Maternal	Birth weight	Parity > 0	rs10814916	GLIS3	0.398022845326907	-0.0362214	0.00758047	-0.0510791212	-0.0213636788
Maternal	Birth weight	Parity 0	rs28457693	PTCH1	0.84846982173818	0.0271581	0.0122707	0.003107528	0.051208672
Maternal	Birth weight	Parity > 0	rs28457693	PTCH1	0.84846982173818	0.0290769	0.0113496	0.006831684	0.051322116
Maternal	Birth weight	Parity 0	rs1411424	LPAR1	0.474646190953147	-0.0250768	0.00823291	-0.0412133036	-0.0089402964
Maternal	Birth weight	Parity > 0	rs1411424	LPAR1	0.474646190953147	-0.0175748	0.00765722	-0.0325829512	-0.0025666488
Maternal	Birth weight	Parity 0	rs72760655	COL27A1	0.453167754778626	-0.0130306	0.00873184	-0.0301450064	0.0040838064
Maternal	Birth weight	Parity > 0	rs72760655	COL27A1	0.453167754778626	-0.00485529	0.00810025	-0.02073178	0.0110212
Maternal	Birth weight	Parity 0	rs5030937	HKDC1	0.663562752561512	-0.0219006	0.00920529	-0.0399429684	-0.0038582316
Maternal	Birth weight	Parity > 0	rs5030937	HKDC1	0.663562752561512	-0.0282198	0.00855036	-0.0449785056	-0.0114610944
Maternal	Birth weight	Parity 0	rs11187838	PLCE1	0.592731489206684	0.022414	0.0084127	0.005925108	0.038902892
Maternal	Birth weight	Parity > 0	rs11187838	PLCE1	0.592731489206684	0.0288208	0.00776152	0.0136082208	0.0440333792
Maternal	Birth weight	Parity 0	rs35247409	PLCE1	0.264357721482303	-0.0122202	0.0109018	-0.033587728	0.009147328
Maternal	Birth weight	Parity > 0	rs35247409	PLCE1	0.264357721482303	0.00531423	0.0100379	-0.014360054	0.024988514
Maternal	Birth weight	Parity 0	rs7903146	TCF7L2	0.0914513245432362	0.0225767	0.00936859	0.0042142636	0.0409391364
Maternal	Birth weight	Parity > 0	rs7903146	TCF7L2	0.0914513245432362	0.0445386	0.00866895	0.027547458	0.061529742
Maternal	Birth weight	Parity 0	rs1801253	ADRB1	0.352288121640965	-0.00837962	0.00931919	-0.0266452324	0.0098859924
Maternal	Birth weight	Parity > 0	rs1801253	ADRB1	0.352288121640965	-0.0202421	0.0086789	-0.037252744	-0.003231456
Maternal	Birth weight	Parity 0	rs2292626	PLEKHA1	0.588367939839229	0.0227212	0.00824732	0.0065564528	0.0388859472
Maternal	Birth weight	Parity > 0	rs2292626	PLEKHA1	0.588367939839229	0.0173026	0.00761016	0.0023866864	0.0322185136
Maternal	Birth weight	Parity 0	rs231361	KCNQ1	0.395734578762744	-0.0120855	0.00915103	-0.0300215188	0.0058505188
Maternal	Birth weight	Parity > 0	rs231361	KCNQ1	0.395734578762744	-0.0226219	0.00845312	-0.0391900152	-0.0060537848
Maternal	Birth weight	Parity 0	rs12574749	WT1	0.962183045525642	-0.00528842	0.00918154	-0.0232842384	0.0127073984
Maternal	Birth weight	Parity > 0	rs12574749	WT1	0.962183045525642	-0.00598041	0.00854042	-0.0227196332	0.0107588132
Maternal	Birth weight	Parity 0	rs11600062	OTUB1	0.870535327363829	0.011899	0.0083565	-0.00447974	0.02827774
Maternal	Birth weight	Parity > 0	rs11600062	OTUB1	0.870535327363829	0.0135383	0.00771262	-0.0015784352	0.0286550352
Maternal	Birth weight	Parity 0	rs10830963	MTNR1B	0.269944199571004	0.050614	0.00925534	0.0324735336	0.0687544664
Maternal	Birth weight	Parity > 0	rs10830963	MTNR1B	0.269944199571004	0.064615	0.00852488	0.0479062352	0.0813237648
Maternal	Birth weight	Parity 0	rs17097547	YAP1	0.247253244958761	0.00717204	0.0088965	-0.0102651	0.02460918
Maternal	Birth weight	Parity > 0	rs17097547	YAP1	0.247253244958761	0.0216526	0.00827851	0.0054267204	0.0378784796
Maternal	Birth weight	Parity 0	rs10743729	IPO8	0.417260236617999	0.0102357	0.00959384	-0.0085682264	0.0290396264
Maternal	Birth weight	Parity > 0	rs10743729	IPO8	0.417260236617999	-0.000815585	0.00888236	-0.0182250106	0.0165938406
Maternal	Birth weight	Parity 0	rs180438	SLC38A4	0.297897597014017	0.0657713	0.0107024	0.044794596	0.086748004
Maternal	Birth weight	Parity > 0	rs180438	SLC38A4	0.297897597014017	0.0514938	0.00979871	0.0322883284	0.0706992716
Maternal	Birth weight	Parity 0	rs8756	HMGA2	0.837595431686741	-0.0140848	0.00824191	-0.0302389436	0.0020693436
Maternal	Birth weight	Parity > 0	rs8756	HMGA2	0.837595431686741	-0.0111932	0.00760628	-0.0261015088	0.0037151088
Maternal	Birth weight	Parity 0	rs7309412	LINC00485	0.398268538160796	0.00315073	0.00819073	-0.0129031008	0.0192045608
Maternal	Birth weight	Parity > 0	rs7309412	LINC00485	0.398268538160796	0.012776	0.00764088	-0.0022001248	0.0277521248
Maternal	Birth weight	Parity 0	rs17033114	LINC00485	0.0804414703033058	-0.0528731	0.0164801	-0.085174096	-0.020572104
Maternal	Birth weight	Parity > 0	rs17033114	LINC00485	0.0804414703033058	-0.0127026	0.0146727	-0.041461092	0.016055892
Maternal	Birth weight	Parity 0	rs3184504	SH2B3	0.330352805973123	-0.0333113	0.00821598	-0.0494146208	-0.0172079792
Maternal	Birth weight	Parity > 0	rs3184504	SH2B3	0.330352805973123	-0.0444373	0.00761785	-0.059368286	-0.029506314
Maternal	Birth weight	Parity 0	rs2928148	INO80	0.169442753403355	-0.016076	0.00831554	-0.0323744584	0.0002224584
Maternal	Birth weight	Parity > 0	rs2928148	INO80	0.169442753403355	-0.000707415	0.00766522	-0.0157312462	0.0143164162
Maternal	Birth weight	Parity 0	rs893473	SMAD3	0.841296922014178	-0.0262479	0.0108811	-0.047574856	-0.004920944
Maternal	Birth weight	Parity > 0	rs893473	SMAD3	0.841296922014178	-0.0291433	0.0101055	-0.04895008	-0.00933652
Maternal	Birth weight	Parity 0	rs3784789	CSK	0.957001899974359	-0.0200504	0.00867165	-0.037046834	-0.003053966
Maternal	Birth weight	Parity > 0	rs3784789	CSK	0.957001899974359	-0.0189547	0.00799319	-0.0346213524	-0.0032880476
Maternal	Birth weight	Parity 0	rs12909648	AKAP13	0.704670352712711	-0.00343527	0.00820411	-0.0195153256	0.0126447856
Maternal	Birth weight	Parity > 0	rs12909648	AKAP13	0.704670352712711	-0.00809658	0.00760356	-0.0229995576	0.0068063976
Maternal	Birth weight	Parity 0	rs2074585	IQGAP1	0.236251187425204	0.00666777	0.00836954	-0.0097365284	0.0230720684
Maternal	Birth weight	Parity > 0	rs2074585	IQGAP1	0.236251187425204	0.0199642	0.00771463	0.0048435252	0.0350848748
Maternal	Birth weight	Parity 0	rs7177338	FES	0.157201975732262	-0.015432	0.00824922	-0.0316004712	0.0007364712
Maternal	Birth weight	Parity > 0	rs7177338	FES	0.157201975732262	-0.031724	0.00764108	-0.0467005168	-0.0167474832
Maternal	Birth weight	Parity 0	rs1868157	SMPD3	0.741342673678664	-0.0188624	0.00838167	-0.0352904732	-0.0024343268
Maternal	Birth weight	Parity > 0	rs1868157	SMPD3	0.741342673678664	-0.0152595	0.00772818	-0.0304067328	-0.0001122672
Maternal	Birth weight	Parity 0	rs2428362	SLC2A4	0.491925119733413	-0.0288834	0.0082515	-0.04505634	-0.01271046
Maternal	Birth weight	Parity > 0	rs2428362	SLC2A4	0.491925119733413	-0.0205919	0.00764529	-0.0355766684	-0.0056071316
Maternal	Birth weight	Parity 0	rs9912553	ASPSCR1	0.280174109335776	-0.037554	0.00959556	-0.0563612976	-0.0187467024
Maternal	Birth weight	Parity > 0	rs9912553	ASPSCR1	0.280174109335776	-0.0233025	0.00890435	-0.040755026	-0.005849974
Maternal	Birth weight	Parity 0	rs2918301	LINC01862	0.821513302086648	-0.0406862	0.011362	-0.06295572	-0.01841668
Maternal	Birth weight	Parity > 0	rs2918301	LINC01862	0.821513302086648	-0.0361155	0.0104268	-0.056552028	-0.015678972
Maternal	Birth weight	Parity 0	rs12461110	NLRP11	0.674504730727528	0.0190848	0.00854852	0.0023297008	0.0358398992
Maternal	Birth weight	Parity > 0	rs12461110	NLRP11	0.674504730727528	0.0141307	0.00790244	-0.0013580824	0.0296194824
Maternal	Birth weight	Parity 0	rs304001	NLRP13	0.664781614655856	0.0186618	0.00837612	0.0022446048	0.0350789952
Maternal	Birth weight	Parity > 0	rs304001	NLRP13	0.664781614655856	0.0134699	0.00774571	-0.0017116916	0.0286514916
Fetal	Birth weight	Parity 0	rs10913200	PAPPA2	0.0253390308345143	-0.0103563	0.0228132	-0.055070172	0.034357572
Fetal	Birth weight	Parity > 0	rs10913200	PAPPA2	0.0253390308345143	-0.0813252	0.0212608	-0.122996368	-0.039654032
Fetal	Birth weight	Parity 0	rs4953353	EPAS1	0.0088668630341855	-0.0450345	0.00783868	-0.0603983128	-0.0296706872
Fetal	Birth weight	Parity > 0	rs4953353	EPAS1	0.0088668630341855	-0.0170232	0.00725089	-0.0312349444	-0.0028114556
Fetal	Birth weight	Parity 0	rs1547669	MLN	0.0192916778026584	0.00846681	0.00754454	-0.0063204884	0.0232541084
Fetal	Birth weight	Parity > 0	rs1547669	MLN	0.0192916778026584	0.0323591	0.00695109	0.0187349636	0.0459832364
Fetal	Birth weight	Parity 0	rs4719648	AMZ1	0.0222305393737497	-0.000655165	0.00765549	-0.0156599254	0.0143495954
Fetal	Birth weight	Parity > 0	rs4719648	AMZ1	0.0222305393737497	-0.0244247	0.00708571	-0.0383126916	-0.0105367084
Fetal	Birth weight	Parity 0	rs7075355	TSPAN14	0.0121369622180821	-0.0371896	0.00752167	-0.0519320732	-0.0224471268
Fetal	Birth weight	Parity > 0	rs7075355	TSPAN14	0.0121369622180821	-0.011731	0.00695329	-0.0253594484	0.0018974484
Fetal	Birth weight	Parity 0	rs12401656	SLC2A1-AS1	0.2127061270316	-0.0426107	0.0113494	-0.064855524	-0.020365876
Fetal	Birth weight	Parity > 0	rs12401656	SLC2A1-AS1	0.2127061270316	-0.022671	0.0106382	-0.043521872	-0.001820128
Fetal	Birth weight	Parity 0	rs1937436	PDE4B	0.664824476092139	-0.0138632	0.0084071	-0.030341116	0.002614716
Fetal	Birth weight	Parity > 0	rs1937436	PDE4B	0.664824476092139	-0.00843984	0.00775272	-0.0236351712	0.0067554912
Fetal	Birth weight	Parity 0	rs80278614	TBX15	0.406722314234472	-0.00621045	0.0147916	-0.035201986	0.022781086
Fetal	Birth weight	Parity > 0	rs80278614	TBX15	0.406722314234472	0.0116653	0.013778	-0.01533958	0.03867018
Fetal	Birth weight	Parity 0	rs141845046	ZBTB7B	0.644102522518403	0.0966024	0.0237941	0.049965964	0.143238836
Fetal	Birth weight	Parity > 0	rs141845046	ZBTB7B	0.644102522518403	0.0817223	0.0220724	0.038460396	0.124984204
Fetal	Birth weight	Parity 0	rs905938	ZBTB7B	0.656527617730458	0.0263479	0.00835895	0.009964358	0.042731442
Fetal	Birth weight	Parity > 0	rs905938	ZBTB7B	0.656527617730458	0.0315123	0.00765947	0.0164997388	0.0465248612
Fetal	Birth weight	Parity 0	rs490498	RIT1	0.0471118327997549	-0.0125651	0.00798363	-0.0282130148	0.0030828148
Fetal	Birth weight	Parity > 0	rs490498	RIT1	0.0471118327997549	-0.0338799	0.00737378	-0.0483325088	-0.0194272912
Fetal	Birth weight	Parity 0	rs72480273	FCGR2B	0.585583727741468	0.00887034	0.00972534	-0.0101913264	0.0279320064
Fetal	Birth weight	Parity > 0	rs72480273	FCGR2B	0.585583727741468	0.0157367	0.00889806	-0.0017034976	0.0331768976
Fetal	Birth weight	Parity 0	rs61830764	DTL	0.381231694979416	0.000839202	0.00789479	-0.0146345864	0.0163129904
Fetal	Birth weight	Parity > 0	rs61830764	DTL	0.381231694979416	0.0102525	0.00721423	-0.0038873908	0.0243923908
Fetal	Birth weight	Parity 0	rs7541039	PROX1	0.300288707047088	0.0191329	0.00872874	0.0020245696	0.0362412304
Fetal	Birth weight	Parity > 0	rs7541039	PROX1	0.300288707047088	0.031698	0.00800369	0.0160107676	0.0473852324
Fetal	Birth weight	Parity 0	rs3806315	PTPN14	0.0258142790245584	0.00644663	0.00771932	-0.0086832372	0.0215764972
Fetal	Birth weight	Parity > 0	rs3806315	PTPN14	0.0258142790245584	-0.0164336	0.00712508	-0.0303987568	-0.0024684432
Fetal	Birth weight	Parity 0	rs72737240	KCNK2	0.229758189328148	0.0134907	0.00890666	-0.0039663536	0.0309477536
Fetal	Birth weight	Parity > 0	rs72737240	KCNK2	0.229758189328148	0.0278708	0.00825535	0.011690314	0.044051286
Fetal	Birth weight	Parity 0	rs7354849	SIPA1L2	0.422422458668059	0.00665416	0.00753464	-0.0081137344	0.0214220544
Fetal	Birth weight	Parity > 0	rs7354849	SIPA1L2	0.422422458668059	0.0144176	0.00696566	0.000764906399999999	0.0280702936
Fetal	Birth weight	Parity 0	rs10495563	ADAM17	0.873389165213861	-0.0241231	0.00791374	-0.0396340304	-0.0086121696
Fetal	Birth weight	Parity > 0	rs10495563	ADAM17	0.873389165213861	-0.0226252	0.00731846	-0.0369693816	-0.0082810184
Fetal	Birth weight	Parity 0	rs115697725	KLHL29	0.610492031989694	-0.0107043	0.0113606	-0.032971076	0.011562476
Fetal	Birth weight	Parity > 0	rs115697725	KLHL29	0.610492031989694	-0.00409533	0.0105534	-0.024779994	0.016589334
Fetal	Birth weight	Parity 0	rs2551347	KLHL29	0.603314828914546	-0.0106202	0.00898817	-0.0282370132	0.0069966132
Fetal	Birth weight	Parity > 0	rs2551347	KLHL29	0.603314828914546	-0.00491962	0.00825774	-0.0211047904	0.0112655504
Fetal	Birth weight	Parity 0	rs754868	LINC01819	0.183416330276736	0.00916192	0.00761444	-0.0057623824	0.0240862224
Fetal	Birth weight	Parity > 0	rs754868	LINC01819	0.183416330276736	0.0230864	0.00699716	0.0093719664	0.0368008336
Fetal	Birth weight	Parity 0	rs35953885	THADA	0.354451648067877	0.00470547	0.00883948	-0.0126199108	0.0220308508
Fetal	Birth weight	Parity > 0	rs35953885	THADA	0.354451648067877	0.0162024	0.00812529	0.000276831599999999	0.0321279684
Fetal	Birth weight	Parity 0	rs13018621	FAM178B	0.207256900953609	0.00400147	0.0218792	-0.038881762	0.046884702
Fetal	Birth weight	Parity > 0	rs13018621	FAM178B	0.207256900953609	-0.0350789	0.0204393	-0.075139928	0.004982128
Fetal	Birth weight	Parity 0	rs56711588	LIMS1	0.876772864012944	-0.00820071	0.00760068	-0.0230980428	0.0066966228
Fetal	Birth weight	Parity > 0	rs56711588	LIMS1	0.876772864012944	-0.0100612	0.00704932	-0.0238778672	0.0037554672
Fetal	Birth weight	Parity 0	rs2030746	LINC01101	0.994108597984173	0.0103911	0.00763209	-0.0045677964	0.0253499964
Fetal	Birth weight	Parity > 0	rs2030746	LINC01101	0.994108597984173	0.0105357	0.0070496	-0.003281516	0.024352916
Fetal	Birth weight	Parity 0	rs867359	ACVR1C	0.438232921417589	0.0278279	0.0119217	0.004461368	0.051194432
Fetal	Birth weight	Parity > 0	rs867359	ACVR1C	0.438232921417589	0.0411563	0.0109967	0.019602768	0.062709832
Fetal	Birth weight	Parity 0	rs10173538	MARCH7	0.977629729732487	-0.00982249	0.00762507	-0.0247676272	0.0051226472
Fetal	Birth weight	Parity > 0	rs10173538	MARCH7	0.977629729732487	-0.00991463	0.00707128	-0.0237743388	0.0039450788
Fetal	Birth weight	Parity 0	rs2280235	STAT1	0.352396835644322	0.0141195	0.00888453	-0.0032941788	0.0315331788
Fetal	Birth weight	Parity > 0	rs2280235	STAT1	0.352396835644322	0.0259513	0.00816259	0.0099526236	0.0419499764
Fetal	Birth weight	Parity 0	rs10181515	LOC646736	0.396031745570484	0.0188252	0.00859496	0.0019790784	0.0356713216
Fetal	Birth weight	Parity > 0	rs10181515	LOC646736	0.396031745570484	0.028771	0.00797791	0.0131342964	0.0444077036
Fetal	Birth weight	Parity 0	rs2168443	PTH1R	0.915379748419943	0.011891	0.00785009	-0.0034951764	0.0272771764
Fetal	Birth weight	Parity > 0	rs2168443	PTH1R	0.915379748419943	0.0107749	0.00723843	-0.0034124228	0.0249622228
Fetal	Birth weight	Parity 0	rs11708067	ADCY5	0.632822628079053	0.0761852	0.00889196	0.0587569584	0.0936134416
Fetal	Birth weight	Parity > 0	rs11708067	ADCY5	0.632822628079053	0.0709235	0.00816255	0.054924902	0.086922098
Fetal	Birth weight	Parity 0	rs2306700	XRN1	0.245760453639974	0.00572898	0.0109282	-0.015690292	0.027148252
Fetal	Birth weight	Parity > 0	rs2306700	XRN1	0.245760453639974	0.0235882	0.0101156	0.003761624	0.043414776
Fetal	Birth weight	Parity 0	rs10935733	CPA3	0.628320167930777	0.0199124	0.00769019	0.0048396276	0.0349851724
Fetal	Birth weight	Parity > 0	rs10935733	CPA3	0.628320167930777	0.0145693	0.00713337	0.000587894800000001	0.0285507052
Fetal	Birth weight	Parity 0	rs13322435	LINC00880	0.322160284407021	-0.0898604	0.00771259	-0.1049770764	-0.0747437236
Fetal	Birth weight	Parity > 0	rs13322435	LINC00880	0.322160284407021	-0.0797007	0.00705903	-0.0935363988	-0.0658650012
Fetal	Birth weight	Parity 0	rs2293031	KLHL24	0.707233786596798	-0.0184443	0.00838618	-0.0348812128	-0.0020073872
Fetal	Birth weight	Parity > 0	rs2293031	KLHL24	0.707233786596798	-0.0146282	0.00777784	-0.0298727664	0.0006163664
Fetal	Birth weight	Parity 0	rs11545169	PSMD2	0.717728183018409	-0.00612494	0.0103162	-0.026344692	0.014094812
Fetal	Birth weight	Parity > 0	rs11545169	PSMD2	0.717728183018409	-0.000680538	0.00949723	-0.0192951088	0.0179340328
Fetal	Birth weight	Parity 0	rs4144829	LCORL	0.506042508609352	0.0421607	0.00860907	0.0252869228	0.0590344772
Fetal	Birth weight	Parity > 0	rs4144829	LCORL	0.506042508609352	0.0344491	0.00790656	0.0189522424	0.0499459576
Fetal	Birth weight	Parity 0	rs1472852	LCORL	0.0558868973839472	-0.0498087	0.0113078	-0.071971988	-0.027645412
Fetal	Birth weight	Parity > 0	rs1472852	LCORL	0.0558868973839472	-0.0209859	0.010352	-0.04127582	-0.000695979999999999
Fetal	Birth weight	Parity 0	rs6533183	TET2	0.605672701700827	0.00437836	0.00772918	-0.0107708328	0.0195275528
Fetal	Birth weight	Parity > 0	rs6533183	TET2	0.605672701700827	0.0106331	0.00723363	-0.0035448148	0.0248110148
Fetal	Birth weight	Parity 0	rs116807401	PABPC4L	0.261997411157025	0.0625332	0.0284747	0.006722788	0.118343612
Fetal	Birth weight	Parity > 0	rs116807401	PABPC4L	0.261997411157025	0.0197018	0.0275088	-0.034215448	0.073619048
Fetal	Birth weight	Parity 0	rs2131354	HHIP	0.251090337244327	-0.0238585	0.00760835	-0.038770866	-0.008946134
Fetal	Birth weight	Parity > 0	rs2131354	HHIP	0.251090337244327	-0.0355643	0.0069743	-0.049233928	-0.021894672
Fetal	Birth weight	Parity 0	rs12656216	SKP2	0.0957987847730073	-0.0106956	0.0091712	-0.028671152	0.007279952
Fetal	Birth weight	Parity > 0	rs12656216	SKP2	0.0957987847730073	-0.0311369	0.0084902	-0.047777692	-0.014496108
Fetal	Birth weight	Parity 0	rs351930	PELO	0.682151753748631	-0.018143	0.00942076	-0.0366076896	0.000321689600000001
Fetal	Birth weight	Parity > 0	rs351930	PELO	0.682151753748631	-0.0130422	0.00871324	-0.0301201504	0.0040357504
Fetal	Birth weight	Parity 0	rs854037	LINC02225	0.353185609503289	-0.0108775	0.00945149	-0.0294024204	0.0076474204
Fetal	Birth weight	Parity > 0	rs854037	LINC02225	0.353185609503289	-0.0235123	0.00877681	-0.0407148476	-0.0063097524
Fetal	Birth weight	Parity 0	rs28365970	PIK3R1	0.918427544190355	-0.0151578	0.0085198	-0.031856608	0.001541008
Fetal	Birth weight	Parity > 0	rs28365970	PIK3R1	0.918427544190355	-0.0139316	0.00787825	-0.02937297	0.00150977
Fetal	Birth weight	Parity 0	rs1981627	JADE2	0.0533826341364038	-0.00874578	0.00779305	-0.024020158	0.006528598
Fetal	Birth weight	Parity > 0	rs1981627	JADE2	0.0533826341364038	-0.0290259	0.00713502	-0.0430105392	-0.0150412608
Fetal	Birth weight	Parity 0	rs6881817	LINC02227	0.192842609668897	-0.00497798	0.00861738	-0.0218680448	0.0119120848
Fetal	Birth weight	Parity > 0	rs6881817	LINC02227	0.192842609668897	-0.0202122	0.00797845	-0.035849962	-0.004574438
Fetal	Birth weight	Parity 0	rs72813918	EBF1	0.148648660482078	-0.0530741	0.0112706	-0.075164476	-0.030983724
Fetal	Birth weight	Parity > 0	rs72813918	EBF1	0.148648660482078	-0.030531	0.0103855	-0.05088658	-0.01017542
Fetal	Birth weight	Parity 0	rs9379084	RREB1	0.458309648220262	-0.0400521	0.0133836	-0.066283956	-0.013820244
Fetal	Birth weight	Parity > 0	rs9379084	RREB1	0.458309648220262	-0.0277331	0.0122587	-0.051760152	-0.003706048
Fetal	Birth weight	Parity 0	rs544241	MBOAT1	0.742777945116694	-0.0106338	0.00866291	-0.0276131036	0.0063455036
Fetal	Birth weight	Parity > 0	rs544241	MBOAT1	0.742777945116694	-0.0145688	0.00799359	-0.0302362364	0.0010986364
Fetal	Birth weight	Parity 0	rs35261542	CDKAL1	0.972494155543563	-0.0378473	0.00860446	-0.0547120416	-0.0209825584
Fetal	Birth weight	Parity > 0	rs35261542	CDKAL1	0.972494155543563	-0.0372011	0.00791046	-0.0527056016	-0.0216965984
Fetal	Birth weight	Parity 0	rs9379832	HIST1H2BE	0.616964250619445	-0.0327455	0.00846823	-0.0493432308	-0.0161477692
Fetal	Birth weight	Parity > 0	rs9379832	HIST1H2BE	0.616964250619445	-0.0264554	0.00776616	-0.0416770736	-0.0112337264
Fetal	Birth weight	Parity 0	rs9366778	HLA-C	0.643254747238567	-0.00638907	0.00783148	-0.0217387708	0.0089606308
Fetal	Birth weight	Parity > 0	rs9366778	HLA-C	0.643254747238567	-0.0133331	0.00720601	-0.0274568796	0.000790679599999998
Fetal	Birth weight	Parity 0	rs75104038	HMGA1	0.709628419530041	0.0477626	0.0169329	0.014574116	0.080951084
Fetal	Birth weight	Parity > 0	rs75104038	HMGA1	0.709628419530041	0.0563166	0.0158961	0.025160244	0.087472956
Fetal	Birth weight	Parity 0	rs72909084	SCUBE3	0.152788617070024	-0.0384682	0.0188168	-0.075349128	-0.001587272
Fetal	Birth weight	Parity > 0	rs72909084	SCUBE3	0.152788617070024	-0.0016959	0.0173125	-0.0356284	0.0322366
Fetal	Birth weight	Parity 0	rs7771453	TULP1	0.234361354843459	0.0117312	0.00878397	-0.0054853812	0.0289477812
Fetal	Birth weight	Parity > 0	rs7771453	TULP1	0.234361354843459	0.0267741	0.00807472	0.0109476488	0.0426005512
Fetal	Birth weight	Parity 0	rs9348981	FKBP5	0.187454987535186	-0.0114982	0.00846182	-0.0280833672	0.0050869672
Fetal	Birth weight	Parity > 0	rs9348981	FKBP5	0.187454987535186	-0.0270322	0.00787137	-0.0424600852	-0.0116043148
Fetal	Birth weight	Parity 0	rs7744700	GCLC	0.365676456605127	-0.00791738	0.00833504	-0.0242540584	0.0084192984
Fetal	Birth weight	Parity > 0	rs7744700	GCLC	0.365676456605127	-0.0178125	0.00767301	-0.0328515996	-0.0027734004
Fetal	Birth weight	Parity 0	rs76094073	ARMC2	0.921852844294645	0.0294198	0.0117215	0.00644566	0.05239394
Fetal	Birth weight	Parity > 0	rs76094073	ARMC2	0.921852844294645	0.0310131	0.0107703	0.009903312	0.052122888
Fetal	Birth weight	Parity 0	rs4897180	CENPW	0.872521826849579	-0.0196132	0.00757088	-0.0344521248	-0.0047742752
Fetal	Birth weight	Parity > 0	rs4897180	CENPW	0.872521826849579	-0.0185818	0.00693028	-0.0321651488	-0.0049984512
Fetal	Birth weight	Parity 0	rs1415701	L3MBTL3	0.192138767263689	-0.0151166	0.00852157	-0.0318188772	0.0015856772
Fetal	Birth weight	Parity > 0	rs1415701	L3MBTL3	0.192138767263689	-0.0303558	0.00780183	-0.0456473868	-0.0150642132
Fetal	Birth weight	Parity 0	rs6930558	NMBR	0.790955408365558	-0.0302465	0.00877631	-0.0474480676	-0.0130449324
Fetal	Birth weight	Parity > 0	rs6930558	NMBR	0.790955408365558	-0.0272056	0.00799735	-0.042880406	-0.011530794
Fetal	Birth weight	Parity 0	rs962554	ADGRG6	0.918013567984513	-0.0208229	0.00845911	-0.0374027556	-0.0042430444
Fetal	Birth weight	Parity > 0	rs962554	ADGRG6	0.918013567984513	-0.0202113	0.00779836	-0.0354960856	-0.0049265144
Fetal	Birth weight	Parity 0	rs6899458	ESR1	0.688341573084975	-0.0439671	0.00889832	-0.0614078072	-0.0265263928
Fetal	Birth weight	Parity > 0	rs6899458	ESR1	0.688341573084975	-0.0489786	0.00817387	-0.0649993852	-0.0329578148
Fetal	Birth weight	Parity 0	rs2983507	PDE10A	0.578150625710921	0.00744816	0.00806841	-0.0083659236	0.0232622436
Fetal	Birth weight	Parity > 0	rs2983507	PDE10A	0.578150625710921	0.00142178	0.00744187	-0.0131642852	0.0160078452
Fetal	Birth weight	Parity 0	rs2934844	PDE10A	0.664243020838093	-0.0137752	0.00829852	-0.0300402992	0.0024898992
Fetal	Birth weight	Parity > 0	rs2934844	PDE10A	0.664243020838093	-0.0187846	0.00762163	-0.0337229948	-0.0038462052
Fetal	Birth weight	Parity 0	rs1527198	ISPD	0.683804571660424	-0.0141586	0.00766348	-0.0291790208	0.0008618208
Fetal	Birth weight	Parity > 0	rs1527198	ISPD	0.683804571660424	-0.019108	0.00704055	-0.032907478	-0.005308522
Fetal	Birth weight	Parity 0	rs34776209	IGF2BP3	0.210993462906042	-0.0326794	0.00906423	-0.0504452908	-0.0149135092
Fetal	Birth weight	Parity > 0	rs34776209	IGF2BP3	0.210993462906042	-0.018167	0.00830906	-0.0344527576	-0.0018812424
Fetal	Birth weight	Parity 0	rs11983722	IGFBP3	0.682649851361701	-0.0229704	0.0158726	-0.054080696	0.008139896
Fetal	Birth weight	Parity > 0	rs11983722	IGFBP3	0.682649851361701	-0.0138594	0.0147142	-0.042699232	0.014980432
Fetal	Birth weight	Parity 0	rs10265057	TNS3	0.0460500387519741	0.0690683	0.0131067	0.043379168	0.094757432
Fetal	Birth weight	Parity > 0	rs10265057	TNS3	0.0460500387519741	0.0332066	0.0122239	0.009247756	0.057165444
Fetal	Birth weight	Parity 0	rs2529415	GRB10	0.761054923696526	0.0175192	0.00795162	0.0019340248	0.0331043752
Fetal	Birth weight	Parity > 0	rs2529415	GRB10	0.761054923696526	0.0205653	0.00731463	0.0062286252	0.0349019748
Fetal	Birth weight	Parity 0	rs80089232	MLXIPL	0.391844720771895	0.0370135	0.0154341	0.006762664	0.067264336
Fetal	Birth weight	Parity > 0	rs80089232	MLXIPL	0.391844720771895	0.0552088	0.0143481	0.027086524	0.083331076
Fetal	Birth weight	Parity 0	rs2282978	CDK6	0.412606437910792	0.0303118	0.0079877	0.014655908	0.045967692
Fetal	Birth weight	Parity > 0	rs2282978	CDK6	0.412606437910792	0.0213229	0.00736967	0.0068783468	0.0357674532
Fetal	Birth weight	Parity 0	rs6467157	SND1	0.311183814434808	-0.0285537	0.0084737	-0.045162152	-0.011945248
Fetal	Birth weight	Parity > 0	rs6467157	SND1	0.311183814434808	-0.0164656	0.00777054	-0.0316958584	-0.0012353416
Fetal	Birth weight	Parity 0	rs62496903	MCPH1	0.962705382569136	0.0264603	0.0148245	-0.00259572	0.05551632
Fetal	Birth weight	Parity > 0	rs62496903	MCPH1	0.962705382569136	0.0254257	0.0134761	-0.000987456000000001	0.051838856
Fetal	Birth weight	Parity 0	rs732563	ENTPD4	0.363530622394022	0.0207213	0.00753313	0.0059563652	0.0354862348
Fetal	Birth weight	Parity > 0	rs732563	ENTPD4	0.363530622394022	0.0298221	0.006948	0.01620402	0.04344018
Fetal	Birth weight	Parity 0	rs34036147	C8orf86	0.87378261575125	-0.0134786	0.00812372	-0.0294010912	0.0024438912
Fetal	Birth weight	Parity > 0	rs34036147	C8orf86	0.87378261575125	-0.0120196	0.00749856	-0.0267167776	0.0026775776
Fetal	Birth weight	Parity 0	rs116964396	NKX6-3	0.57903791238788	0.0609431	0.0198643	0.022009072	0.099877128
Fetal	Birth weight	Parity > 0	rs116964396	NKX6-3	0.57903791238788	0.0457149	0.0177445	0.01093568	0.08049412
Fetal	Birth weight	Parity 0	rs13266210	ANK1	0.0972881623056127	-0.0132888	0.00947912	-0.0318678752	0.0052902752
Fetal	Birth weight	Parity > 0	rs13266210	ANK1	0.0972881623056127	-0.0347436	0.00878408	-0.0519603968	-0.0175268032
Fetal	Birth weight	Parity 0	rs72656010	CHCHD7	0.654120861414622	-0.0326405	0.011615	-0.0554059	-0.0098751
Fetal	Birth weight	Parity > 0	rs72656010	CHCHD7	0.654120861414622	-0.0257915	0.0106369	-0.046639824	-0.004943176
Fetal	Birth weight	Parity 0	rs74942620	LINC00968	0.438433772080242	0.000222231	0.00833786	-0.0161199746	0.0165644366
Fetal	Birth weight	Parity > 0	rs74942620	LINC00968	0.438433772080242	-0.00823724	0.00767415	-0.023278574	0.006804094
Fetal	Birth weight	Parity 0	rs28407694	DNAJC5B	0.528674057845009	-0.0214644	0.00788672	-0.0369223712	-0.0060064288
Fetal	Birth weight	Parity > 0	rs28407694	DNAJC5B	0.528674057845009	-0.0281114	0.00728574	-0.0423914504	-0.0138313496
Fetal	Birth weight	Parity 0	rs9886562	ZFPM2	0.353765925800708	0.0205573	0.00975473	0.0014380292	0.0396765708
Fetal	Birth weight	Parity > 0	rs9886562	ZFPM2	0.353765925800708	0.0326972	0.00897447	0.0151072388	0.0502871612
Fetal	Birth weight	Parity 0	rs10283100	ENPP2	0.0761149558840852	-0.0631496	0.0166041	-0.095693636	-0.030605564
Fetal	Birth weight	Parity > 0	rs10283100	ENPP2	0.0761149558840852	-0.0228941	0.0154171	-0.053111616	0.007323416
Fetal	Birth weight	Parity 0	rs13271368	TRIB1	0.799428818447384	-0.00295755	0.00860852	-0.0198302492	0.0139151492
Fetal	Birth weight	Parity > 0	rs13271368	TRIB1	0.799428818447384	0.000592571	0.00799089	-0.0150695734	0.0162547154
Fetal	Birth weight	Parity 0	rs2608029	MIR1208	0.653598429529432	0.00995191	0.00824213	-0.0062026648	0.0261064848
Fetal	Birth weight	Parity > 0	rs2608029	MIR1208	0.653598429529432	0.0146913	0.00759267	-0.0001903332	0.0295729332
Fetal	Birth weight	Parity 0	rs13257363	SLC45A4	0.24164343462905	-0.0236938	0.00762706	-0.0386428376	-0.0087447624
Fetal	Birth weight	Parity > 0	rs13257363	SLC45A4	0.24164343462905	-0.0348245	0.00705711	-0.0486564356	-0.0209925644
Fetal	Birth weight	Parity 0	rs7843131	GPR20	0.484954507146075	0.0110207	0.00821198	-0.0050747808	0.0271161808
Fetal	Birth weight	Parity > 0	rs7843131	GPR20	0.484954507146075	0.00327768	0.00758498	-0.0115888808	0.0181442408
Fetal	Birth weight	Parity 0	rs7854962	PTPDC1	0.852348301384494	-0.0231649	0.00979088	-0.0423550248	-0.0039747752
Fetal	Birth weight	Parity > 0	rs7854962	PTPDC1	0.852348301384494	-0.0206257	0.00904732	-0.0383584472	-0.0028929528
Fetal	Birth weight	Parity 0	rs28457693	PTCH1	0.759816989242155	0.0432955	0.0112053	0.021333112	0.065257888
Fetal	Birth weight	Parity > 0	rs28457693	PTCH1	0.759816989242155	0.0474875	0.0103266	0.027247364	0.067727636
Fetal	Birth weight	Parity 0	rs28705285	PTCH1	0.425441645763264	0.0121194	0.00874756	-0.0050258176	0.0292646176
Fetal	Birth weight	Parity > 0	rs28705285	PTCH1	0.425441645763264	0.00278773	0.00803504	-0.0129609484	0.0185364084
Fetal	Birth weight	Parity 0	rs2418135	LPAR1	0.831341766601213	-0.0147977	0.00760415	-0.029701834	0.000106433999999999
Fetal	Birth weight	Parity > 0	rs2418135	LPAR1	0.831341766601213	-0.0131195	0.00697244	-0.0267854824	0.000546482400000001
Fetal	Birth weight	Parity 0	rs1323438	PAPPA	0.463134357275585	-0.0109579	0.00818003	-0.0269907588	0.0050749588
Fetal	Birth weight	Parity > 0	rs1323438	PAPPA	0.463134357275585	-0.0192512	0.00755372	-0.0340564912	-0.0044459088
Fetal	Birth weight	Parity 0	rs3933326	PHF19	0.59735568334331	-0.026973	0.00802164	-0.0426954144	-0.0112505856
Fetal	Birth weight	Parity > 0	rs3933326	PHF19	0.59735568334331	-0.0209094	0.00739998	-0.0354133608	-0.0064054392
Fetal	Birth weight	Parity 0	rs10985827	RABGAP1	0.591584790685697	0.0296139	0.0107518	0.008540372	0.050687428
Fetal	Birth weight	Parity > 0	rs10985827	RABGAP1	0.591584790685697	0.0218682	0.00981816	0.0026246064	0.0411117936
Fetal	Birth weight	Parity 0	rs28378473	GPSM1	0.646155432540856	0.049618	0.00846817	0.0330203868	0.0662156132
Fetal	Birth weight	Parity > 0	rs28378473	GPSM1	0.646155432540856	0.0443947	0.0077881	0.029130024	0.059659376
Fetal	Birth weight	Parity 0	rs4350272	ARHGAP21	0.541982170677344	0.0109308	0.0086149	-0.005954404	0.027816004
Fetal	Birth weight	Parity > 0	rs4350272	ARHGAP21	0.541982170677344	0.0184983	0.00794276	0.0029304904	0.0340661096
Fetal	Birth weight	Parity 0	rs9645500	HKDC1	0.79062401174156	-0.0305974	0.00859174	-0.0474372104	-0.0137575896
Fetal	Birth weight	Parity > 0	rs9645500	HKDC1	0.79062401174156	-0.0342488	0.00786967	-0.0496733532	-0.0188242468
Fetal	Birth weight	Parity 0	rs74465052	KLLN	0.995795868315976	-0.0262889	0.0153096	-0.056295716	0.003717916
Fetal	Birth weight	Parity > 0	rs74465052	KLLN	0.995795868315976	-0.0271386	0.0142702	-0.055108192	0.000830992000000003
Fetal	Birth weight	Parity 0	rs11187141	HHEX	0.0393242093965006	0.0343318	0.00771958	0.0192014232	0.0494621768
Fetal	Birth weight	Parity > 0	rs11187141	HHEX	0.0393242093965006	0.0559977	0.00715277	0.0419782708	0.0700171292
Fetal	Birth weight	Parity 0	rs2274224	PLCE1	0.180836044930068	0.0322037	0.00768908	0.0171331032	0.0472742968
Fetal	Birth weight	Parity > 0	rs2274224	PLCE1	0.180836044930068	0.0181456	0.00705152	0.0043246208	0.0319665792
Fetal	Birth weight	Parity 0	rs12255683	NOC3L	0.112307820707474	0.00430722	0.0106633	-0.016592848	0.025207288
Fetal	Birth weight	Parity > 0	rs12255683	NOC3L	0.112307820707474	-0.0183863	0.009868	-0.03772758	0.000954979999999998
Fetal	Birth weight	Parity 0	rs10883846	NT5C2	0.155535668444017	-0.0126242	0.00775622	-0.0278263912	0.0025779912
Fetal	Birth weight	Parity > 0	rs10883846	NT5C2	0.155535668444017	-0.0278198	0.00713815	-0.041810574	-0.013829026
Fetal	Birth weight	Parity 0	rs7076938	ADRB1	0.447468017673602	-0.0490732	0.00850438	-0.0657417848	-0.0324046152
Fetal	Birth weight	Parity > 0	rs7076938	ADRB1	0.447468017673602	-0.0575116	0.00786898	-0.0729348008	-0.0420883992
Fetal	Birth weight	Parity 0	rs2901307	PLEKHA1	0.872907248844593	0.0388623	0.00754224	0.0240795096	0.0536450904
Fetal	Birth weight	Parity > 0	rs2901307	PLEKHA1	0.872907248844593	0.0406036	0.00692156	0.0270373424	0.0541698576
Fetal	Birth weight	Parity 0	rs1038724	FAM99A	0.858313414251444	0.0106879	0.00798145	-0.004955742	0.026331542
Fetal	Birth weight	Parity > 0	rs1038724	FAM99A	0.858313414251444	0.0087138	0.00731434	-0.0056223064	0.0230499064
Fetal	Birth weight	Parity 0	rs11042596	IGF2	0.513711159340608	0.0155598	0.00818827	-0.000489209199999998	0.0316088092
Fetal	Birth weight	Parity > 0	rs11042596	IGF2	0.513711159340608	0.023086	0.00761647	0.0081577188	0.0380142812
Fetal	Birth weight	Parity 0	rs1011476	ASCL2	0.5974327141979	0.0187937	0.00811573	0.0028868692	0.0347005308
Fetal	Birth weight	Parity > 0	rs1011476	ASCL2	0.5974327141979	0.0132717	0.00746926	-0.0013680496	0.0279114496
Fetal	Birth weight	Parity 0	rs231840	KCNQ1	0.790072598963396	-0.0140033	0.00803709	-0.0297559964	0.0017493964
Fetal	Birth weight	Parity > 0	rs231840	KCNQ1	0.790072598963396	-0.0174735	0.00737057	-0.0319198172	-0.0030271828
Fetal	Birth weight	Parity 0	rs234864	KCNQ1	0.938135347887998	-0.0166758	0.00760642	-0.0315843832	-0.0017672168
Fetal	Birth weight	Parity > 0	rs234864	KCNQ1	0.938135347887998	-0.017516	0.00700746	-0.0312506216	-0.0037813784
Fetal	Birth weight	Parity 0	rs441613	CDKN1C	0.377963620126939	0.0040892	0.0079055	-0.01140558	0.01958398
Fetal	Birth weight	Parity > 0	rs441613	CDKN1C	0.377963620126939	-0.00545014	0.0072644	-0.019688364	0.008788084
Fetal	Birth weight	Parity 0	rs4444073	ADM	0.290789687005605	-0.0370511	0.00753817	-0.0518259132	-0.0222762868
Fetal	Birth weight	Parity > 0	rs4444073	ADM	0.290789687005605	-0.0259635	0.00700605	-0.039695358	-0.012231642
Fetal	Birth weight	Parity 0	rs10767933	WT1	0.411927702856521	-0.000315456	0.00831287	-0.0166086812	0.0159777692
Fetal	Birth weight	Parity > 0	rs10767933	WT1	0.411927702856521	-0.00985504	0.00765361	-0.0248561156	0.0051460356
Fetal	Birth weight	Parity 0	rs2930973	CCND1	0.709986351349566	0.00888135	0.00758061	-0.0059766456	0.0237393456
Fetal	Birth weight	Parity > 0	rs2930973	CCND1	0.709986351349566	0.0123478	0.00698567	-0.0013441132	0.0260397132
Fetal	Birth weight	Parity 0	rs34094842	ANO1	0.531372408587114	0.00890457	0.00878232	-0.0083087772	0.0261179172
Fetal	Birth weight	Parity > 0	rs34094842	ANO1	0.531372408587114	0.0158694	0.00817137	-0.000146485200000001	0.0318852852
Fetal	Birth weight	Parity 0	rs10830963	MTNR1B	0.782611093994159	0.0114481	0.00843407	-0.0050826772	0.0279788772
Fetal	Birth weight	Parity > 0	rs10830963	MTNR1B	0.782611093994159	0.014429	0.00775723	-0.000775170799999999	0.0296331708
Fetal	Birth weight	Parity 0	rs117233107	CCND2	0.386561857968214	0.0684709	0.0298905	0.00988552	0.12705628
Fetal	Birth weight	Parity > 0	rs117233107	CCND2	0.386561857968214	0.0321882	0.0262751	-0.019310996	0.083687396
Fetal	Birth weight	Parity 0	rs11055030	APOLD1	0.385747393311865	-0.0147084	0.00841164	-0.0311952144	0.0017784144
Fetal	Birth weight	Parity > 0	rs11055030	APOLD1	0.385747393311865	-0.0249086	0.00780217	-0.0402008532	-0.0096163468
Fetal	Birth weight	Parity 0	rs2306547	ITPR2	0.375650524882743	-0.0296133	0.00758019	-0.0444704724	-0.0147561276
Fetal	Birth weight	Parity > 0	rs2306547	ITPR2	0.375650524882743	-0.0207417	0.00695531	-0.0343741076	-0.0071092924
Fetal	Birth weight	Parity 0	rs6582623	SLC38A1	0.943769200010056	-0.0198287	0.0107328	-0.040864988	0.001207588
Fetal	Birth weight	Parity > 0	rs6582623	SLC38A1	0.943769200010056	-0.0194778	0.0100568	-0.039189128	0.000233528
Fetal	Birth weight	Parity 0	rs145775785	LOC100507065	0.0781393870213528	0.130425	0.0286031	0.074362924	0.186487076
Fetal	Birth weight	Parity > 0	rs145775785	LOC100507065	0.0781393870213528	0.0586658	0.0268666	0.006007264	0.111324336
Fetal	Birth weight	Parity 0	rs12422566	HMGA2	0.0659538268871573	-0.00312162	0.0100987	-0.022915072	0.016671832
Fetal	Birth weight	Parity > 0	rs12422566	HMGA2	0.0659538268871573	-0.0281758	0.00930743	-0.0464183628	-0.0099332372
Fetal	Birth weight	Parity 0	rs7968682	HMGA2	0.214920578061934	-0.0334921	0.00756208	-0.0483137768	-0.0186704232
Fetal	Birth weight	Parity > 0	rs7968682	HMGA2	0.214920578061934	-0.0463794	0.00697624	-0.0600528304	-0.0327059696
Fetal	Birth weight	Parity 0	rs61290700	MIR6074	0.218125279099632	-0.0138424	0.00779522	-0.0291210312	0.0014362312
Fetal	Birth weight	Parity > 0	rs61290700	MIR6074	0.218125279099632	-0.0266254	0.00721407	-0.0407649772	-0.0124858228
Fetal	Birth weight	Parity 0	rs2647873	LINC00485	0.912721750388467	-0.0118704	0.00756097	-0.0266899012	0.0029491012
Fetal	Birth weight	Parity > 0	rs2647873	LINC00485	0.912721750388467	-0.013347	0.00694438	-0.0269579848	0.0002639848
Fetal	Birth weight	Parity 0	rs3184504	SH2B3	0.772051018085258	-0.0273434	0.00757441	-0.0421892436	-0.0124975564
Fetal	Birth weight	Parity > 0	rs3184504	SH2B3	0.772051018085258	-0.0306231	0.00698598	-0.0443156208	-0.0169305792
Fetal	Birth weight	Parity 0	rs55836809	PDX1	0.441704679217483	-0.0157874	0.00938253	-0.0341771588	0.0026023588
Fetal	Birth weight	Parity > 0	rs55836809	PDX1	0.441704679217483	-0.025931	0.00857774	-0.0427433704	-0.0091186296
Fetal	Birth weight	Parity 0	rs9508017	FLT1	0.596032580615553	4.59E-05	0.00880317	-0.0172083112	0.0173001152
Fetal	Birth weight	Parity > 0	rs9508017	FLT1	0.596032580615553	-0.00625201	0.0080987	-0.022125462	0.009621442
Fetal	Birth weight	Parity 0	rs56252704	KL	0.754089684608158	0.0139309	0.0108296	-0.007295116	0.035156916
Fetal	Birth weight	Parity > 0	rs56252704	KL	0.754089684608158	0.0194034	0.00992982	-5.90E-05	0.0388658472
Fetal	Birth weight	Parity 0	rs9549046	LINC00332	0.0403924317653098	0.0459765	0.0114383	0.023557432	0.068395568
Fetal	Birth weight	Parity > 0	rs9549046	LINC00332	0.0403924317653098	0.0144632	0.0104548	-0.006028208	0.034954608
Fetal	Birth weight	Parity 0	rs9535003	ITM2B	0.806033514604279	0.0183555	0.00842794	0.0018367376	0.0348742624
Fetal	Birth weight	Parity > 0	rs9535003	ITM2B	0.806033514604279	0.0159077	0.0077708	0.000676932000000002	0.031138468
Fetal	Birth weight	Parity 0	rs12584892	KLF5	0.353375958920448	-0.0263672	0.00958502	-0.0451538392	-0.0075805608
Fetal	Birth weight	Parity > 0	rs12584892	KLF5	0.353375958920448	-0.0133277	0.00885711	-0.0306876356	0.0040322356
Fetal	Birth weight	Parity 0	rs1819436	LINC00446	0.464044895725318	-0.0273273	0.0130106	-0.052828076	-0.001826524
Fetal	Birth weight	Parity > 0	rs1819436	LINC00446	0.464044895725318	-0.0397918	0.0119799	-0.063272404	-0.016311196
Fetal	Birth weight	Parity 0	rs72677850	SOS2	0.26862844617301	0.0468967	0.0302284	-0.012350964	0.106144364
Fetal	Birth weight	Parity > 0	rs72677850	SOS2	0.26862844617301	-0.000388839	0.0281875	-0.055636339	0.054858661
Fetal	Birth weight	Parity 0	rs6575803	MIR2392	0.726898880501775	-0.0388606	0.0125327	-0.063424692	-0.014296508
Fetal	Birth weight	Parity > 0	rs6575803	MIR2392	0.726898880501775	-0.0330311	0.011438	-0.05544958	-0.01061262
Fetal	Birth weight	Parity 0	rs11853312	SPRED1	0.296754969197069	0.0240865	0.0132151	-0.001815096	0.049988096
Fetal	Birth weight	Parity > 0	rs11853312	SPRED1	0.296754969197069	0.00503021	0.0122485	-0.01897685	0.02903727
Fetal	Birth weight	Parity 0	rs339969	RORA	0.580391441940056	-0.0261582	0.0078347	-0.041514212	-0.010802188
Fetal	Birth weight	Parity > 0	rs339969	RORA	0.580391441940056	-0.020049	0.00723083	-0.0342214268	-0.0058765732
Fetal	Birth weight	Parity 0	rs5742915	PML	0.271393223857448	0.00130917	0.00754798	-0.0134848708	0.0161032108
Fetal	Birth weight	Parity > 0	rs5742915	PML	0.271393223857448	0.0124552	0.00697821	-0.0012220916	0.0261324916
Fetal	Birth weight	Parity 0	rs8038207	KLHL25	0.708027294346627	-0.00762119	0.00760732	-0.0225315372	0.0072891572
Fetal	Birth weight	Parity > 0	rs8038207	KLHL25	0.708027294346627	-0.00408067	0.00705473	-0.0179079408	0.0097466008
Fetal	Birth weight	Parity 0	rs1894401	FURIN	0.375560579053713	-0.0143999	0.00756285	-0.029223086	0.000423286
Fetal	Birth weight	Parity > 0	rs1894401	FURIN	0.375560579053713	-0.0236692	0.00695923	-0.0373092908	-0.0100291092
Fetal	Birth weight	Parity 0	rs55958435	NR2F2-AS1	0.188974845957805	-0.0441524	0.00828062	-0.0603824152	-0.0279223848
Fetal	Birth weight	Parity > 0	rs55958435	NR2F2-AS1	0.188974845957805	-0.0286833	0.00771336	-0.0438014856	-0.0135651144
Fetal	Birth weight	Parity 0	rs7402983	IGF1R	0.964314728441333	0.0266471	0.00775015	0.011456806	0.041837394
Fetal	Birth weight	Parity > 0	rs7402983	IGF1R	0.964314728441333	0.0267666	0.00716995	0.012713498	0.040819702
Fetal	Birth weight	Parity 0	rs11630479	IGF1R	0.37710387925377	-0.0207017	0.00836758	-0.0371021568	-0.0043012432
Fetal	Birth weight	Parity > 0	rs11630479	IGF1R	0.37710387925377	-0.0310984	0.00769686	-0.0461842456	-0.0160125544
Fetal	Birth weight	Parity 0	rs4780273	GPR139	0.620478875038326	0.024119	0.00800292	0.0084332768	0.0398047232
Fetal	Birth weight	Parity > 0	rs4780273	GPR139	0.620478875038326	0.0192058	0.00733609	0.0048270636	0.0335845364
Fetal	Birth weight	Parity 0	rs7205514	PAPD5	0.361930347670228	0.028327	0.00900204	0.0106830016	0.0459709984
Fetal	Birth weight	Parity > 0	rs7205514	PAPD5	0.361930347670228	0.038935	0.00832368	0.0226205872	0.0552494128
Fetal	Birth weight	Parity 0	rs40434	SLC6A2	0.360315545679638	0.0116848	0.00759121	-0.0031939716	0.0265635716
Fetal	Birth weight	Parity > 0	rs40434	SLC6A2	0.360315545679638	0.0209811	0.00699948	0.0072621192	0.0347000808
Fetal	Birth weight	Parity 0	rs28544888	SLC6A2	0.630492609163808	-0.00907851	0.012675	-0.03392151	0.01576449
Fetal	Birth weight	Parity > 0	rs28544888	SLC6A2	0.630492609163808	-0.0173999	0.0117186	-0.040368356	0.005568556
Fetal	Birth weight	Parity 0	rs255055	DPEP3	0.201840819125767	-0.0173257	0.00756839	-0.0321597444	-0.0024916556
Fetal	Birth weight	Parity > 0	rs255055	DPEP3	0.201840819125767	-0.00423532	0.00698588	-0.0179276448	0.0094570048
Fetal	Birth weight	Parity 0	rs12447690	ZNF469	0.0689842584209482	-0.0225345	0.00799772	-0.0382100312	-0.0068589688
Fetal	Birth weight	Parity > 0	rs12447690	ZNF469	0.0689842584209482	-0.0028021	0.00737449	-0.0172561004	0.0116519004
Fetal	Birth weight	Parity 0	rs222857	ELP5	0.661524601741014	-0.0437996	0.00750185	-0.058503226	-0.029095974
Fetal	Birth weight	Parity > 0	rs222857	ELP5	0.661524601741014	-0.0383482	0.00701098	-0.0520897208	-0.0246066792
Fetal	Birth weight	Parity 0	rs4511593	TNFSF12	0.688833087649965	-0.0149852	0.00790142	-0.0304719832	0.000501583199999997
Fetal	Birth weight	Parity > 0	rs4511593	TNFSF12	0.688833087649965	-0.0107997	0.00729253	-0.0250930588	0.0034936588
Fetal	Birth weight	Parity 0	rs78378222	TP53	0.537962496090875	0.0972551	0.0282192	0.041945468	0.152564732
Fetal	Birth weight	Parity > 0	rs78378222	TP53	0.537962496090875	0.121946	0.0262253	0.070544412	0.173347588
Fetal	Birth weight	Parity 0	rs4925109	RAI1	0.936808019851072	-0.0126217	0.00816787	-0.0286307252	0.0033873252
Fetal	Birth weight	Parity > 0	rs4925109	RAI1	0.936808019851072	-0.0113878	0.00753704	-0.0261603984	0.0033847984
Fetal	Birth weight	Parity 0	rs3751921	WSB1	0.746656757560173	0.0212961	0.00762022	0.0063604688	0.0362317312
Fetal	Birth weight	Parity > 0	rs3751921	WSB1	0.746656757560173	0.018173	0.00704679	0.0043612916	0.0319847084
Fetal	Birth weight	Parity 0	rs7223535	ATAD5	0.531406668536744	-0.0251047	0.00851535	-0.041794786	-0.008414614
Fetal	Birth weight	Parity > 0	rs7223535	ATAD5	0.531406668536744	-0.0177114	0.00783755	-0.033072998	-0.002349802
Fetal	Birth weight	Parity 0	rs11867479	KCNJ16	0.93990443748264	0.0170946	0.00794861	0.0015153244	0.0326738756
Fetal	Birth weight	Parity > 0	rs11867479	KCNJ16	0.93990443748264	0.0156749	0.00731248	0.0013424392	0.0300073608
Fetal	Birth weight	Parity 0	rs10221267	KCNJ2	0.785566581482839	0.0172151	0.00759113	0.0023364852	0.0320937148
Fetal	Birth weight	Parity > 0	rs10221267	KCNJ2	0.785566581482839	0.0144749	0.00698261	0.0007889844	0.0281608156
Fetal	Birth weight	Parity 0	rs73354194	MYADML2	0.65630090027957	-0.0078241	0.0229843	-0.052873328	0.037225128
Fetal	Birth weight	Parity > 0	rs73354194	MYADML2	0.65630090027957	0.00637005	0.0216002	-0.035966342	0.048706442
Fetal	Birth weight	Parity 0	rs11082304	CABLES1	0.742212048375503	-0.0259295	0.00753651	-0.0407010596	-0.0111579404
Fetal	Birth weight	Parity > 0	rs11082304	CABLES1	0.742212048375503	-0.0219558	0.00695837	-0.0355942052	-0.0083173948
Fetal	Birth weight	Parity 0	rs2779165	UHRF1	0.289457628732635	0.0107673	0.00962873	-0.0081050108	0.0296396108
Fetal	Birth weight	Parity > 0	rs2779165	UHRF1	0.289457628732635	-0.00308252	0.00886395	-0.020455862	0.014290822
Fetal	Birth weight	Parity 0	rs8106042	INSR	0.103935760944666	0.0220835	0.00851988	0.0053845352	0.0387824648
Fetal	Birth weight	Parity > 0	rs8106042	INSR	0.103935760944666	0.00288805	0.00787439	-0.0125457544	0.0183218544
Fetal	Birth weight	Parity 0	rs2967676	LINC01862	0.794912451827541	-0.0188489	0.0103074	-0.039051404	0.001353604
Fetal	Birth weight	Parity > 0	rs2967676	LINC01862	0.794912451827541	-0.0150341	0.00951979	-0.0336928884	0.0036246884
Fetal	Birth weight	Parity 0	rs73026242	CEBPA	0.0982833610797417	-0.0194121	0.016707	-0.05215782	0.01333362
Fetal	Birth weight	Parity > 0	rs73026242	CEBPA	0.0982833610797417	-0.0570207	0.0155934	-0.087583764	-0.026457636
Fetal	Birth weight	Parity 0	rs4277441	AKT2	0.960295513842721	0.00972917	0.00819245	-0.006328032	0.025786372
Fetal	Birth weight	Parity > 0	rs4277441	AKT2	0.960295513842721	0.00954467	0.00750854	-0.0051720684	0.0242614084
Fetal	Birth weight	Parity 0	rs516246	FUT2	0.689680584266585	-0.0238666	0.00750621	-0.0385787716	-0.0091544284
Fetal	Birth weight	Parity > 0	rs516246	FUT2	0.689680584266585	-0.019502	0.00697178	-0.0331666888	-0.0058373112
Fetal	Birth weight	Parity 0	rs10414727	MIR518B	0.486409445684581	0.025119	0.00806526	0.0093110904	0.0409269096
Fetal	Birth weight	Parity > 0	rs10414727	MIR518B	0.486409445684581	0.0173185	0.00741564	0.0027838456	0.0318531544
Fetal	Birth weight	Parity 0	rs71365431	RPS9	0.965081076559323	-0.0200857	0.00765582	-0.0350911072	-0.0050802928
Fetal	Birth weight	Parity > 0	rs71365431	RPS9	0.965081076559323	-0.0208495	0.00706621	-0.0346992716	-0.0069997284
Fetal	Birth weight	Parity 0	rs147110934	ZNF628	0.819364983609148	-0.0722438	0.0272145	-0.12558422	-0.01890338
Fetal	Birth weight	Parity > 0	rs147110934	ZNF628	0.819364983609148	-0.0816362	0.025408	-0.13143588	-0.03183652
Fetal	Birth weight	Parity 0	rs1232603	SLX4IP	0.029582849221148	-0.0237246	0.00796339	-0.0393328444	-0.0081163556
Fetal	Birth weight	Parity > 0	rs1232603	SLX4IP	0.029582849221148	-0.000221836	0.00735934	-0.0146461424	0.0142024704
Fetal	Birth weight	Parity 0	rs6040076	JAG1	0.478781101992343	-0.0197207	0.00760393	-0.0346244028	-0.0048169972
Fetal	Birth weight	Parity > 0	rs6040076	JAG1	0.478781101992343	-0.0271152	0.00701669	-0.0408679124	-0.0133624876
Fetal	Birth weight	Parity 0	rs4813047	LOC339593	0.357937334786744	0.0132381	0.00952149	-0.0054240204	0.0319002204
Fetal	Birth weight	Parity > 0	rs4813047	LOC339593	0.357937334786744	0.00161775	0.00872712	-0.0154874052	0.0187229052
Fetal	Birth weight	Parity 0	rs6033062	LOC339593	0.215313866565607	0.0077323	0.00763416	-0.0072306536	0.0226952536
Fetal	Birth weight	Parity > 0	rs6033062	LOC339593	0.215313866565607	0.0206165	0.00697101	0.0069533204	0.0342796796
Fetal	Birth weight	Parity 0	rs6104763	LOC339593	0.763886790390435	-0.0152541	0.00788309	-0.0307049564	0.000196756400000001
Fetal	Birth weight	Parity > 0	rs6104763	LOC339593	0.763886790390435	-0.0126365	0.0072381	-0.026823176	0.001550176
Fetal	Birth weight	Parity 0	rs1203876	LINC00261	0.149200060760655	0.0624076	0.0176279	0.027856916	0.096958284
Fetal	Birth weight	Parity > 0	rs1203876	LINC00261	0.149200060760655	0.0287118	0.0163286	-0.003292256	0.060715856
Fetal	Birth weight	Parity 0	rs11698914	COMMD7	0.972664577440881	0.01745	0.0089083	-1.03E-05	0.034910268
Fetal	Birth weight	Parity > 0	rs11698914	COMMD7	0.972664577440881	0.0174107	0.00823442	0.0012712368	0.0335501632
Fetal	Birth weight	Parity 0	rs3746428	EDEM2	0.698957871224222	-0.0104104	0.0103289	-0.030655044	0.009834244
Fetal	Birth weight	Parity > 0	rs3746428	EDEM2	0.698957871224222	-0.0151907	0.00939714	-0.0336090944	0.0032276944
Fetal	Birth weight	Parity 0	rs143384	GDF5	0.65516396113528	0.018579	0.00763598	0.0036124792	0.0335455208
Fetal	Birth weight	Parity > 0	rs143384	GDF5	0.65516396113528	0.0143871	0.00705201	0.0005651604	0.0282090396
Fetal	Birth weight	Parity 0	rs1012167	MAFB	0.41117907007576	0.0271512	0.0077555	0.01195042	0.04235198
Fetal	Birth weight	Parity > 0	rs1012167	MAFB	0.41117907007576	0.0354534	0.00712487	0.0214886548	0.0494181452
Fetal	Birth weight	Parity 0	rs753381	PLCG1	0.563424852927298	0.00456142	0.00757912	-0.0102936552	0.0194164952
Fetal	Birth weight	Parity > 0	rs753381	PLCG1	0.563424852927298	0.0103527	0.0069337	-0.003237352	0.023942752
Fetal	Birth weight	Parity 0	rs2296528	NPEPL1	0.705512966522094	-0.0166354	0.00766563	-0.0316600348	-0.0016107652
Fetal	Birth weight	Parity > 0	rs2296528	NPEPL1	0.705512966522094	-0.0205862	0.00712009	-0.0345415764	-0.0066308236
Fetal	Birth weight	Parity 0	rs73143584	DNAJC5	0.425085215078413	0.0172329	0.0124532	-0.007175372	0.041641172
Fetal	Birth weight	Parity > 0	rs73143584	DNAJC5	0.425085215078413	0.0302342	0.0113445	0.00799898	0.05246942
Fetal	Birth weight	Parity 0	rs2229742	NRIP1	0.200543227451727	-0.0123638	0.0129629	-0.037771084	0.013043484
Fetal	Birth weight	Parity > 0	rs2229742	NRIP1	0.200543227451727	-0.0347403	0.0117513	-0.057772848	-0.011707752
Fetal	Birth weight	Parity 0	rs220193	UMODL1	0.462378892060869	0.025056	0.00882039	0.0077680356	0.0423439644
Fetal	Birth weight	Parity > 0	rs220193	UMODL1	0.462378892060869	0.0156662	0.00816229	-0.000331888400000001	0.0316642884
Fetal	Birth weight	Parity 0	rs134594	KREMEN1	0.943745730725848	0.0258784	0.00781661	0.0105578444	0.0411989556
Fetal	Birth weight	Parity > 0	rs134594	KREMEN1	0.943745730725848	0.0252753	0.00723405	0.011096562	0.039454038
Fetal	Birth weight	Parity 0	rs5750561	MAFF	0.055224272070351	0.0259346	0.00771838	0.0108065752	0.0410626248
Fetal	Birth weight	Parity > 0	rs5750561	MAFF	0.055224272070351	0.00553308	0.00713423	-0.0084500108	0.0195161708
Fetal	Birth weight	Parity 0	rs41311445	NHP2L1	0.921792987659793	-0.0380548	0.0122846	-0.062132616	-0.013976984
Fetal	Birth weight	Parity > 0	rs41311445	NHP2L1	0.921792987659793	-0.0394086	0.0113755	-0.06170458	-0.01711262
Fetal	Birth weight	Parity 0	rs11704481	FAM118A	0.378023675141955	0.00499081	0.00765629	-0.0100155184	0.0199971384
Fetal	Birth weight	Parity > 0	rs11704481	FAM118A	0.378023675141955	0.0136169	0.00714625	-0.000389749999999999	0.02762355
Fetal	Birth weight	Parity 0	rs12484609	PRR34	0.271351358385454	-0.0276399	0.00803287	-0.0433843252	-0.0118954748
Fetal	Birth weight	Parity > 0	rs12484609	PRR34	0.271351358385454	-0.0158136	0.00739734	-0.0303123864	-0.0013148136
Fetal	Birth weight	Parity 0	rs738332	PIM3	0.0576700064521513	-0.00729605	0.00768836	-0.0223652356	0.0077731356
Fetal	Birth weight	Parity > 0	rs738332	PIM3	0.0576700064521513	-0.0265245	0.00716189	-0.0405618044	-0.0124871956

## Sheet: Supplementary Table 7
Supplementary Table 7. The bonferroni correction, adjusting for the total number of variants analysed for each outcome and genome
Phenotype	Genome	Number of variants	p-value (Bonferroni correction)
Gestational duration	Maternal	27	0.00185185
	Fetal	3	0.0166667
Birth weight	Maternal	74	0.000675676
	Fetal	189	0.00026455

## Sheet: Supplementary Table 8
Supplementary Table 8. The estimated betas (β) and p-value of the linear model used to test for random forest genetic scores x parity for all phenotypes and genomes (only using the dosage of genetic variants to create the random forest genetic scores). (Phenotype = β0 + β1*random forest genetic score + β2*parity + β3* random forest genetic score*parity, the random forest genetic score was scaled …
Phenotype	Genome	Beta	Estimate	P-value
Gestational duration	Maternal	Intercept	280.36	< e-10
		Random forest genetic scores	1.34	< e-10
		Parity	0.049	0.58
		Random forest genetic scores x parity	-0.47	4.63e-5
Gestational duration	Fetal	Intercept	280.67	< e-10
		Random forest genetic scores	0.41	0.69
		Parity	0.0086	0.92
		Random forest genetic scores x parity	1.41	0.30
Birth weight (z-score)	Maternal	Intercept	-0.20	< e-10
		Random forest genetic scores	2.00	< e-10
		Parity	0.40	< e-10
		Random forest genetic scores x parity	0.16	0.32
Birth weight (z-score)	Fetal	Intercept	-0.20	< e-10
		Random forest genetic scores	3.71	< e-10
		Parity	0.40	< e-10
		Random forest genetic scores x parity	-0.043	0.75

## Sheet: Supplementary Table 9
Supplementary Table 9. The estimated betas (β) and p-value of the linear model used to test for random forest genetic scores x parity for all phenotypes and genomes (using both the dosage of genetic variants and environmental factors to create the random forest genetic scores). (Phenotype = β0 + β1*random forest genetic score + β2*parity + β3* random forest genetic score*parity, the random forest…
Phenotype	Genome	Beta	Estimate	P-value
Gestational duration	Maternal	Intercept	280.29	< e-10
		Random forest genetic scores	1.65	< e-10
		Parity	0.19	0.039
		Random forest genetic scores x parity	-0.40	0.00070
Gestational duration	Fetal	Intercept	280.61	< e-10
		Random forest genetic scores	1.46	< e-10
		Parity	0.11	0.23
		Random forest genetic scores x parity	0.12	0.60
Birth weight (z-score)	Maternal	Intercept	-0.19	< e-10
		Random forest genetic scores	2.38	< e-10
		Parity	0.39	< e-10
		Random forest genetic scores x parity	0.046	0.29
Birth weight (z-score)	Fetal	Intercept	-0.19	< e-10
		Random forest genetic scores	2.80	< e-10
		Parity	0.40	< e-10
		Random forest genetic scores x parity	0.045	0.33

## Sheet: Supplementary Table 10
Supplementary Table 10. Prediction accuracy (r²) of each phenotype, genome and population (parity stratified or not) in random forest models
			Gestational duration						Birth weight (z-score)
			Maternal genome			Fetal genome			Maternal genome			Fetal genome
Feature	Population		median r²	5q r²	95q r²	median r²	5q r²	95q r²	median r²	5q r²	95q r²	median r²	5q r²	95q r²
Genetic features only	Parity = 0		0.0085	0.0080	0.0089	0.0000	-0.0001	0.0000	0.0071	0.006	0.0080	0.0169	0.0163	0.0175
	Parity > 0		0.0030	0.0029	0.0032	0.0011	0.0010	0.0012	0.0081	0.0076	0.0086	0.0154	0.0149	0.0160
	Whole study population		0.0060	0.0057	0.0063	0.0001	0.0001	0.0001	0.0092	0.0089	0.0096	0.0174	0.0169	0.0179
Genetic and environmental features	parity = 0		0.0108	0.0103	0.0113	-0.0004	-0.0196	0.0195	0.1390	0.1363	0.1415	0.1256	0.1231	0.1281
	Parity > 0		0.0078	0.0073	0.0082	0.0033	0.0031	0.0035	0.1187	0.115	0.1220	0.1129	0.1106	0.1150
	Whole study population		0.0094	0.0091	0.0098	0.0032	0.0030	0.0033	0.1259	0.1233	0.1285	0.118585306524859	0.1163	0.1208
median r² (whole population, genetics and enviroment) / median r² (whole population, genetics only)			1.57			32.0			13.7			6.82
median r² (parity = 0, genetics only) /median r² (parity > 0, genetics only)			2.83			< 10¯¹⁰			0.87			1.09
